# Supplementary material for: Impact of measurement method on interobserver variability of apparent diffusion coefficient of lesions in prostate MRI
Source: PLoS One. 2022 May 23;17(5):e0268829. doi: 10.1371/journal.pone.0268829 (PMC9126398; doi:10.1371/journal.pone.0268829)
Supplement: S1 File — (XLSX) [file pone.0268829.s001.xlsx]

## Sheet: PerPatient
PZ ADC	Columns	EchoTime	EchoTrainLength	FlipAngle	MagneticFieldStrength	Manufacturer	ManufacturerModelName	PixelSpacing_X	PixelSpacing_Y	ReceiveCoilName	ReconstructionDiameter	RepetitionTime	Rows	SliceThickness	SpacingBetweenSlices	Gleason	Gleason_prior	Location	PIRADS	Segmentation	Coil	Age	Pixelvalue_9	b_value
1166	256	84.4	1	90	3	GE MEDICAL SYSTEMS	DISCOVERY MR750w	1.0156	1.0156	GEM Flex LG Full	259.9936	3300	256	5.6	5.6	7	3+4	PZ	5	HT	0	79	437.7	[100,1000,1600]
1052	256	85.2	1	90	3	GE MEDICAL SYSTEMS	DISCOVERY MR750w	1.0156	1.0156	GEM Flex LG Full	259.9936	3300	256	5	5	7	3+4	PZ	4	NL	0	68	345.7	[100,1000,1600]
1318	256	85.1	1	90	3	GE MEDICAL SYSTEMS	DISCOVERY MR750w	0.8594	0.8594	FOVs E24 AA1	220.0064	3925	256	4	4	6	3+3	PZ	4	HT	1	73	871.4	[100,1000,1600]
1262	256	84.7	1	90	3	GE MEDICAL SYSTEMS	DISCOVERY MR750w	1.0156	1.0156	GEM Flex LG Full	259.9936	3500	256	7	7	6	3+3	PZ	3	HT	0	60	648.7	[100,1000,1600]
1244	256	84.5	1	90	3	GE MEDICAL SYSTEMS	DISCOVERY MR750w	1.0156	1.0156	GEM Flex LG Full	259.9936	3925	256	5.5	5.5	7	3+4	PZ	3	HT	0	76	993.7	[100,1000,1600]
1438	256	84.7	1	90	3	GE MEDICAL SYSTEMS	DISCOVERY MR750w	1.0156	1.0156	GEM Flex LG Full	259.9936	3925	256	5.5	5.5	7	3+4	PZ	5	HT	0	74	655.5	[100,1000,1600]
1089	256	65.1	1	90	3	GE MEDICAL SYSTEMS	DISCOVERY MR750	0.9375	0.9375	EIS_eCoil Torso	240.0	4000	256	4	4	7	4+3	PZ	5	NL	1	61	443.4	[100,1000,1600]
1172	256	84.3	1	90	3	GE MEDICAL SYSTEMS	DISCOVERY MR750w	1.0156	1.0156	GEM Flex LG Full	259.9936	3925	256	6.5	6.5	5	benign	ANT	4	NL	0	55	696.4	[100,1000,1600]
1256	256	84.9	1	90	3	GE MEDICAL SYSTEMS	DISCOVERY MR750w	0.8594	0.8594	FOVs E24 AA2	220.0064	3262	256	5	5	7	3+4	PZ	5	HT	1	84	604.4	[100,1000,1600]
1139	256	84.6	1	90	3	GE MEDICAL SYSTEMS	DISCOVERY MR750w	1.0156	1.0156	GEM Flex LG Full	259.9936	2824	256	5	5	5	benign	PZ	3	HT	0	58	871.8	[100,1000,1600]
1351	256	84.4	1	90	3	GE MEDICAL SYSTEMS	DISCOVERY MR750w	1.0156	1.0156	GEM Flex LG Full	259.9936	3925	256	5	5	7	3+4	PZ	4	HT	0	77	837.8	[100,1000,1600]
1233	256	84.3	1	90	3	GE MEDICAL SYSTEMS	DISCOVERY MR750w	1.0156	1.0156	GEM Flex LG Full	259.9936	3925	256	4	4	6	3+3	ANT	3	HT	0	67	591.3	[100,1000,1600]
1138	256	84.6	1	90	3	GE MEDICAL SYSTEMS	DISCOVERY MR750w	1.0156	1.0156	GEM Flex LG Full	259.9936	2780	256	4.2	4.2	7	3+4	PZ	5	HT	0	79	473.4	[100,1000,1600]
1570	256	85.1	1	90	3	GE MEDICAL SYSTEMS	DISCOVERY MR750w	0.8594	0.8594	FOVs E24 AA2	220.0064	3925	256	8	8	5	Benign prostatic tissue	PZ	2	HT	1	62	1435	[100,1000,1600]
1367	256	84.5	1	90	3	GE MEDICAL SYSTEMS	DISCOVERY MR750w	1.0156	1.0156	GEM Flex LG Full	259.9936	3925	256	5	5	5	benign	PZ	4	HT	0	74	980.9	[100,1000,1600]
1035	256	84.6	1	90	3	GE MEDICAL SYSTEMS	DISCOVERY MR750w	1.0156	1.0156	GEM Flex LG Full	259.9936	3925	256	5.6	5.6	8	4+4	PZ	5	HT	0	75	307.7	[100,1000,1600]
1218	256	65.3	1	90	3	GE MEDICAL SYSTEMS	DISCOVERY MR750	1.0156	1.0156	32Ch Torso Ant	259.9936	4000	256	6.6	6.6	5	benign	CZ	4	HT	0	59	838	[100,1000,1600]
1367	256	84.5	1	90	3	GE MEDICAL SYSTEMS	DISCOVERY MR750w	1.0156	1.0156	FOVs 24 AA1	259.9936	3925	256	4	4	9	4+5	ANT	5	HT	0	57	505.5	[100,1000,1600]
1220	256	84.4	1	90	3	GE MEDICAL SYSTEMS	DISCOVERY MR750w	1.0156	1.0156	GEM Flex LG Full	259.9936	3925	256	4	4	6	3+3	PZ	4	HT	0	65	600.9	[100,1000,1600]
1520	256	81	60	90	3	SIEMENS	Skyra	0.9375	0.9375			4000	120	5	5	7	3+4	PZ	4	HT	0	73	521.5	[100,800,1600]
1345	256	85	1	90	3	GE MEDICAL SYSTEMS	DISCOVERY MR750w	0.8594	0.8594	FOVs E24 AA1	220.0064	3278	256	5	5	9	4+5	PZ	3	HT	1	69	850.1	[100,1000,1600]
1406	256	84.6	1	90	3	GE MEDICAL SYSTEMS	DISCOVERY MR750w	1.0156	1.0156	GEM Flex LG Full	259.9936	3925	256	4	4	7	3+4	PZ	5	HT	0	65	990.7	[100,1000,1600]
1352	256	84.5	1	90	3	GE MEDICAL SYSTEMS	DISCOVERY MR750w	1.0156	1.0156	GEM Flex LG Full	259.9936	3925	256	5	5	5	Benign prostatic tissue	ANT	3	HT	0	64	814.4	[100,1000,1600]
1470	256	84.4	1	90	3	GE MEDICAL SYSTEMS	DISCOVERY MR750w	1.0156	1.0156	GEM Flex LG Full	259.9936	3925	256	4	4	7	4+3	PZ	4	NL	0	76	485.4	[100,1000,1600]
1049	256	84.7	1	90	3	GE MEDICAL SYSTEMS	DISCOVERY MR750w	1.0156	1.0156	GEM Flex LG Full	259.9936	3500	256	7	7	7	4+3	PZ	5	HT	0	61	422.7	[100,1000,1600]
1311	256	85.2	1	90	3	GE MEDICAL SYSTEMS	DISCOVERY MR750w	1.0156	1.0156	GEM Flex LG Full	259.9936	3925	256	4.4	4.4	6	3+3	ANT	4	HT	0	74	647.3	[100,1000,1600]
1312	256	84.5	1	90	3	GE MEDICAL SYSTEMS	DISCOVERY MR750w	1.0156	1.0156	GEM Flex LG Full	259.9936	3925	256	4.4	4.4	9	4+5	PZ	4	HT	0	78	709.6	[100,1000,1600]
1200	256	65	1	90	3	GE MEDICAL SYSTEMS	DISCOVERY MR750	1.0156	1.0156	32Body Low Half	259.9936	4000	256	4	4	5	benign	PZ	3	HT	0	65	1003.1	[100,1000,1600]
1284	256	65	1	90	3	GE MEDICAL SYSTEMS	DISCOVERY MR750	0.9375	0.9375	EIS_eCoil Torso	240.0	4000	256	5	5	6	3+3	PZ	4	NL	1	58	908.9	[100,1000,1600]
1265	256	84.6	1	90	3	GE MEDICAL SYSTEMS	DISCOVERY MR750w	1.0156	1.0156	GEM Flex LG Full	259.9936	3925	256	4.6	4.6	7	3+4	ANT	5	HT	0	68	512.3	[100,1000,1600]
1289	256	84.5	1	90	3	GE MEDICAL SYSTEMS	DISCOVERY MR750w	1.0156	1.0156	GEM Flex LG Full	259.9936	3925	256	5	5	7	3+4	PZ	4	HT	0	67	690	[100,1000,1600]
1229	256	84.5	1	90	3	GE MEDICAL SYSTEMS	DISCOVERY MR750w	1.0156	1.0156	GEM Flex LG Full	259.9936	3925	256	5	5	5	benign	PZ	4	HT	0	62	601.6	[100,1000,1600]
1403	256	84.9	1	90	3	GE MEDICAL SYSTEMS	DISCOVERY MR750w	0.8594	0.8594	FOVs E24 AA2	220.0064	3925	256	4	4	6	3+3	PZ	4	HT	1	53	863.6	[100,1000,1600]
1182	256	84.3	1	90	3	GE MEDICAL SYSTEMS	DISCOVERY MR750w	1.0156	1.0156	GEM Flex LG Full	259.9936	3925	256	4.5	4.5	7	4+3	PZ	5	HT	0	74	556.2	[100,1000,1600]
1303	256	65.1	1	90	3	GE MEDICAL SYSTEMS	DISCOVERY MR750	0.9375	0.9375	EIS_eCoil Torso	240.0	4000	256	4.4	4.4	7	3+4	PZ	4	HT	1	69	958.3	[100,1000,1600]
1376	256	84.5	1	90	3	GE MEDICAL SYSTEMS	DISCOVERY MR750w	1.0156	1.0156	GEM Flex LG Full	259.9936	3925	256	7	7	7	4+3	PZ	4	NL	0	72	877.9	[100,1000,1600]
1176	256	84.5	1	90	3	GE MEDICAL SYSTEMS	DISCOVERY MR750w	1.0156	1.0156	GEM Flex LG Full	259.9936	2895	256	4.2	4.2	7	3+4	ANT	5	HT	0	67	500.8	[100,1000,1600]
1149	256	65.2	1	90	3	GE MEDICAL SYSTEMS	DISCOVERY MR750	1.0156	1.0156	32Ch Torso Ant	259.9936	3200	256	5	5	5	benign	PZ	3	HT	0	65	872.1	[100,1000,1600]
1745.5	256	90	71	90	3	SIEMENS	Skyra	0.859375	0.859375			4400	256	4	4	7	4+3	PZ	4	AK	1	61	894.7	[50,400,800]
1334	256	65	1	90	3	GE MEDICAL SYSTEMS	DISCOVERY MR750	1.0156	1.0156	32Ch Torso Ant	259.9936	4000	256	5	5	7	3+4	PZ	4	HT	0	57	737.4	[100,1000,1600]
1667	256	84.6	1	90	3	GE MEDICAL SYSTEMS	DISCOVERY MR750w	1.0156	1.0156	GEM Flex LG Full	259.9936	3925	256	7	7	7	3+4	PZ	4	HT	0	59	907.2	[100,1000,1600]
1561	256	85.4	1	90	3	GE MEDICAL SYSTEMS	DISCOVERY MR750w	0.8594	0.8594	FOVs E24 AA2	220.0064	3925	256	4	4	7	3+4	PZ	4	HT	1	74	451.8	[100,1000,1600]
1505	256	0.081	71	90	3	Siemens	Skyra	0.859375	0.859375	Body_18		4.5	256	4	4	6	3+3	PZ	5	HT	1	64	637.4	[100,400,800]
1521.5	256	84.9	1	90	3	GE MEDICAL SYSTEMS	DISCOVERY MR750w	0.8594	0.8594	FOVs E24 AA1	220.0064	3925	256	4	4	5	benign	ANT	3	HT	1	70	797.5	[100,1000,1600]
1397	256	85	1	90	3	GE MEDICAL SYSTEMS	DISCOVERY MR750w	0.8594	0.8594	FOVs E24 AA1	220.0064	3300	256	5.5	5.5	9	4+5	PZ	4	NL	0	85	632.2	[100,1000,1600]
1212	256	84.5	1	90	3	GE MEDICAL SYSTEMS	DISCOVERY MR750w	1.0156	1.0156	GEM Flex LG Full	259.9936	3925	256	4.4	4.4	5	benign	CZ	4	HT	0	69	663	[100,1000,1600]
1242	256	83.8	1	90	3	GE MEDICAL SYSTEMS	DISCOVERY MR750w	1.0156	1.0156	FOVs 24 AA2	259.9936	3200	256	6.4	6.4	7	3+4	ANT	5	HT	0	70	502.9	[100,1000,1600]
1284	256	84.3	1	90	3	GE MEDICAL SYSTEMS	DISCOVERY MR750w	1.0156	1.0156	GEM Flex LG Full	259.9936	3925	256	5	5	6	3+3	ANT	4	HT	0	69	591.3	[100,1000,1600]
1413	256	84.5	1	90	3	GE MEDICAL SYSTEMS	DISCOVERY MR750w	1.0156	1.0156	GEM Flex LG Full	259.9936	3925	256	5	5	7	3+4	PZ	4	NL	0	68	931.6	[100,1000,1600]
1352	256	85.2	1	90	3	GE MEDICAL SYSTEMS	DISCOVERY MR750w	0.8594	0.8594	FOVs E24 AA2	220.0064	3925	256	5	5	7	3+4	ANT	5	HT	1	65	320.2	[100,1000,1600]
1410	256	84.6	1	90	3	GE MEDICAL SYSTEMS	DISCOVERY MR750w	1.0156	1.0156	GEM Flex LG Full	259.9936	3925	256	4	4	7	3+4	ANT	4	HT	0	70	469	[100,1000,1600]
1558	256	84.4	1	90	3	GE MEDICAL SYSTEMS	DISCOVERY MR750w	1.0156	1.0156	GEM Flex LG Full	259.9936	3925	256	5	5	7	3+4	PZ	4	HT	0	73	826.5	[100,1000,1600]
1255	256	84.6	1	90	3	GE MEDICAL SYSTEMS	DISCOVERY MR750w	1.0156	1.0156	GEM Flex LG Full	259.9936	3925	256	5	5	5	benign	PZ	3	HT	0	62	1014.4	[100,1000,1600]
1078	256	84.6	1	90	3	GE MEDICAL SYSTEMS	DISCOVERY MR750w	1.0156	1.0156	GEM Flex LG Full	259.9936	3300	256	5	5	6	3+3	PZ	4	HT	0	66	655.4	[100,1000,1600]
1788	256	90	71	90	3	SIEMENS	Skyra	0.859375	0.859375			5400	256	4	4	8	4+4	PZ	4	AK	1	73	727.5	[50,400,800]
1452	136	77	62	90	3	SIEMENS	Skyra	0.85069441795349	0.85069441795349			4000	288	4	4	5	benign	PZ	2	HT	0	55	927.6	[100,400,800]
1540.5	136	59	27	90	3	SIEMENS	Skyra	0.85069441795349	0.85069441795349			3800	288	4	4	5	benign	PZ	4	AK	0	76	731.2	[50,400,800]
1404	136	77	62	90	3	SIEMENS	Skyra	0.85069441795349	0.85069441795349			5300	288	4	4	5	benign	PZ	3	AK	1	62	951.1	[100,400,800]
1487	136	77	62	90	3	SIEMENS	Skyra	0.85069441795349	0.85069441795349			4600	288	4	4	7	4+3	PZ	4	HT	0	56	648.5	[100,400,800]
1335	256	85.1	1	90	3	GE MEDICAL SYSTEMS	DISCOVERY MR750w	0.8594	0.8594	FOVs E24 AA2	220.0064	3300	256	4.4	4.4	6	3+3	PZ	4	HT	1	60	596.2	[100,1000,1600]
1428	256	84.4	1	90	3	GE MEDICAL SYSTEMS	DISCOVERY MR750w	1.0156	1.0156	GEM Flex LG Full	259.9936	3925	256	6	6	5	benign	PZ	3	HT	0	69	972.3	[100,1000,1600]
1213	256	84.9	1	90	3	GE MEDICAL SYSTEMS	DISCOVERY MR750w	0.8594	0.8594	FOVs E24 AA1	220.0064	3925	256	5	5	6	3+3	PZ	5	NL	1	74	440.4	[100,1000,1600]
1699	256	81	60	90	3	SIEMENS	Skyra	0.9375	0.9375			4200	120	4	4	5	benign	PZ	3	HT	0	66	898.1	[100,800,1600]
1211	256	84.6	1	90	3	GE MEDICAL SYSTEMS	DISCOVERY MR750w	1.0156	1.0156	GEM Flex LG Full	259.9936	2832	256	4.6	4.6	7	4+3	PZ	4	HT	0	72	403.2	[100,1000,1600]
1135	256	84.5	1	90	3	GE MEDICAL SYSTEMS	DISCOVERY MR750w	1.0156	1.0156	GEM Flex LG Full	259.9936	2776	256	4.5	4.5	5	bengin	PZ	5	HT	0	79	760.3	[100,1000,1600]
1147.5	256	84.6	1	90	3	GE MEDICAL SYSTEMS	DISCOVERY MR750w	1.0156	1.0156	GEM Flex LG Full	259.9936	3925	256	5	5	7	4+3	PZ	3	NL	0	67	726.4	[100,1000,1600]
1620.5	256	84.6	1	90	3	GE MEDICAL SYSTEMS	DISCOVERY MR750w	1.0156	1.0156	GEM Flex LG Full	259.9936	3925	256	8	8	7	3+4	PZ	3	NL	0	62	1213.9	[100,1000,1600]
1030	256	84.6	1	90	3	GE MEDICAL SYSTEMS	DISCOVERY MR750w	1.0156	1.0156	GEM Flex LG Full	259.9936	3300	256	6	6	5	benign	PZ	4	HT	0	68	774.2	[100,1000,1600]
1198	256	84.5	1	90	3	GE MEDICAL SYSTEMS	DISCOVERY MR750w	1.0156	1.0156	GEM Flex LG Full	259.9936	3925	256	6.5	6.5	7	3+4	PZ	4	NL	0	70	752.3	[100,1000,1600]
1441	256	81	71	90	3	SIEMENS	Skyra	0.859375	0.859375			4500	256	4	4	5	benign	PZ	5	HT	1	64	712.3	[100,400,800]
1772.5	256	81	71	90	3	SIEMENS	Skyra	0.859375	0.859375			4500	256	4	4	7	4+3	PZ	4	HT	1	72	633.7	[100,400,800]
1572	136	77	62	90	3	SIEMENS	Skyra	0.85069441795349	0.85069441795349			4000	288	4	4	7	3+4	ANT	5	HT	0	71	145.9	[100,400,800]
1705	256	81	71	90	3	SIEMENS	Skyra	0.859375	0.859375			4500	256	4	4	5	benign	PZ	4	HT	1	66	764.3	[100,400,800]
1718	136	77	62	90	3	SIEMENS	Skyra	0.85069441795349	0.85069441795349			4000	288	4	4	7	4+3	PZ	4	HT	0	64	506.2	[100,400,800]
1108	256	84.9	1	90	3	GE MEDICAL SYSTEMS	DISCOVERY MR750w	1.0156	1.0156	GEM Flex LG Full	259.9936	3925	256	5	5	9	4+5	PZ	5	HT	0	57	687.6	[100,1000,1600]
1738	136	77	62	90	3	SIEMENS	Skyra	0.85069441795349	0.85069441795349			4000	288	4	4	5	benign	PZ	4	HT	0	72	985.6	[100,400,800]
1775	256	90	71	90	3	SIEMENS	Skyra	0.859375	0.859375			4400	256	4	4	7	3+4	PZ	5	AK	1	75	764.8	[50,400,800]
1768	256	90	71	90	3	SIEMENS	Skyra	0.859375	0.859375			5200	256	4	4	5	benign	PZ	4	AK	1	63	984.7	[50,400,800]
1080	256	84.6	1	90	3	GE MEDICAL SYSTEMS	DISCOVERY MR750w	1.0156	1.0156	GEM Flex LG Full	259.9936	2851	256	4.4	4.4	7	4+3	PZ	5	HT	0	71	604	[100,1000,1600]
1482	136	59	27	90	3	SIEMENS	Skyra	0.85069441795349	0.85069441795349			3800	288	4	4	5	benign	PZ	4	AK	0	50	1094.8	[50,400,800]
1268	256	84.5	1	90	3	GE MEDICAL SYSTEMS	DISCOVERY MR750w	1.0156	1.0156	GEM Flex LG Full	259.9936	3300	256	4.4	4.4	7	3+4	PZ	3	NL	0	54	809	[100,1000,1600]
1245	256	84.3	1	90	3	GE MEDICAL SYSTEMS	DISCOVERY MR750w	1.0156	1.0156	GEM Flex LG Full	259.9936	3400	256	6	6	6	3+3	CZ	5	HT	0	69	853.9	[100,1000,1600]
1082	256	84.5	1	90	3	GE MEDICAL SYSTEMS	DISCOVERY MR750w	1.0156	1.0156	GEM Flex LG Full	259.9936	3500	256	4	4	5	Benign prostatic tissue	PZ	4	HT	0	72	832.1	[100,1000,1600]
1282	256	84.4	1	90	3	GE MEDICAL SYSTEMS	DISCOVERY MR750w	1.0156	1.0156	GEM Flex LG Full	259.9936	3300	256	4.4	4.4	6	3+3	PZ	2	HT	0	62	872.9	[100,1000,1600]
1167	256	64.9	1	90	3	GE MEDICAL SYSTEMS	DISCOVERY MR750	1.0156	1.0156	32Body Low Half	259.9936	4000	256	4.5	4.5	5	benign	PZ	3	HT	0	54	884.1	[100,1000,1600]
1365	256	84.4	1	90	3	GE MEDICAL SYSTEMS	DISCOVERY MR750w	1.0156	1.0156	GEM Flex LG Full	259.9936	3500	256	4	4	5	benign	ANT	4	HT	0	67	610.7	[100,1000,1600]
1096.5	256	65.1	1	90	3	GE MEDICAL SYSTEMS	DISCOVERY MR750	1.0156	1.0156	32Ch Torso Ant	259.9936	4000	256	5	5	6	3+3	ANT	4	NL	0	72	564.9	[100,1000,1600]
1189	256	84.5	1	90	3	GE MEDICAL SYSTEMS	DISCOVERY MR750w	1.0156	1.0156	GEM Flex LG Full	259.9936	3455	256	5	5	7	3+4	PZ	4	HT	0	65	904.2	[100,1000,1600]
1339	256	84.6	1	90	3	GE MEDICAL SYSTEMS	DISCOVERY MR750w	1.0156	1.0156	GEM Flex LG Full	259.9936	3400	256	5.4	5.4	5	benign	PZ	4	HT	0	49	1096.7	[100,1000,1600]
1255	256	85	1	90	3	GE MEDICAL SYSTEMS	DISCOVERY MR750w	0.8594	0.8594	FOVs E24 AA2	220.0064	3259	256	5	5	8	3+5	PZ	5	NL	1	76	214.9	[100,1000,1600]
1702	136	59	27	90	3	SIEMENS	Skyra	0.85069441795349	0.85069441795349			3800	288	4	4	6	3+3	PZ	4	AK	0	80	1124.3	[50,400,800]
1545	256	81	71	90	3	SIEMENS	Skyra	0.859375	0.859375			4500	256	4	4	5	benign	PZ	2	AK	0	57	1335.5	[100,400,800]
2015	256	90	71	90	3	SIEMENS	Skyra	0.859375	0.859375			5000	256	4	4	8	4+4	PZ	4	AK	1	61	588.111	[50,400,800]
1710	256	81	71	90	3	SIEMENS	Skyra	0.859375	0.859375			4500	256	4	4	6	3+3	PZ	4	HT	1	71	1174.1	[100,400,800]
1632	256	81	71	90	3	SIEMENS	Skyra	0.859375	0.859375			4500	256	4	4	6	3+3	ANT	5	HT	1	65	659.8	[100,400,800]
2025	256	81	71	90	3	SIEMENS	Skyra	0.859375	0.859375			4500	256	4	4	7	3+4	CZ	4	AK	1	70	723.1	[100,400,800]
1556	136	77	62	90	3	SIEMENS	Skyra	0.85069441795349	0.85069441795349			5000	288	4	4	8	4+4	PZ	4	HT	0	59	595.6	[100,400,800]
1064	256	0.081	71	90	3	Siemens	Skyra	0.859375	0.859375	Spine_32		4.5	256	4	4	5	benign	PZ	4	HT	1	63	752.1	[100,400,800]
1559	256	81	71	90	3	SIEMENS	Skyra	0.859375	0.859375			4500	256	4	4	7	4+3	PZ	5	AK	1	72	651.5	[100,400,800]
1941.5	256	81	71	90	3	SIEMENS	Skyra	0.859375	0.859375			4500	256	4	4	5	benign	PZ	4	HT	1	62	794.9	[100,400,800]
1799	136	77	62	90	3	SIEMENS	Skyra	0.85069441795349	0.85069441795349			4200	288	4	4	7	3+4	PZ	5	HT	0	68	502.1	[100,400,800]
1234	256	65.1	1	90	3	GE MEDICAL SYSTEMS	DISCOVERY MR750	1.0156	1.0156	32Ch Torso Ant	259.9936	4000	256	4.6	4.6	7	3+4	CZ	4	HT	0	64	731.3	[100,1000,1600]
1542	256	85.1	1	90	3	GE MEDICAL SYSTEMS	DISCOVERY MR750w	0.8594	0.8594	FOVs E24 AA2	220.0064	3925	256	5	5	7	3+4	ANT	5	HT	1	53	580.2	[100,1000,1600]
1699	136	59	27	90	3	SIEMENS	Skyra	0.85069441795349	0.85069441795349			3800	288	4	4	6	3+3	PZ	4	AK	0	68	488.1	[50,400,800]
1270	256	84.3	1	90	3	GE MEDICAL SYSTEMS	DISCOVERY MR750w	1.0156	1.0156	FOVs 24 AA2	259.9936	3925	256	5	5	5	Benign prostatic tissue	PZ	4	HT	0	59	1259	[100,1000,1600]
703.5	256	84.5	1	90	3	GE MEDICAL SYSTEMS	DISCOVERY MR750w	1.0156	1.0156	FOVs 24 AA1	259.9936	3925	256	4	4	7	3+4	ANT	4	HT	0	76	804.7	[100,1000,1600]
1271	256	64.9	1	90	3	GE MEDICAL SYSTEMS	DISCOVERY MR750	0.9375	0.9375	EIS_eCoil Torso	240.0	4000	256	5	5	9	4+5	ANT	5	NL	1	79	549.8	[100,1000,1600]
1133	256	64.8	1	90	3	GE MEDICAL SYSTEMS	DISCOVERY MR750	1.0156	1.0156	32Body Low Half	259.9936	4000	256	4	4	9	4+5	ANT	4	HT	0	74	436.6	[100,1000,1600]
1270	256	84.7	1	90	3	GE MEDICAL SYSTEMS	DISCOVERY MR750w	1.0156	1.0156	GEM Flex LG Full	259.9936	3500	256	7	7	5	Benign prostatic tissue	ANT	4	HT	0	76	614.8	[100,1000,1600]
1496	256	85.1	1	90	3	GE MEDICAL SYSTEMS	DISCOVERY MR750w	0.8594	0.8594	FOVs E24 AA2	220.0064	3925	256	5	5	7	4+3	PZ	5	NL	1	71	84.3	[100,1000,1600]
1399	256	85	1	90	3	GE MEDICAL SYSTEMS	DISCOVERY MR750w	0.8594	0.8594	FOVs E24 AA2	220.0064	3925	256	4.6	4.6	7	4+3	PZ	4	NL	1	67	753.1	[100,1000,1600]
1250	256	65.1	1	90	3	GE MEDICAL SYSTEMS	DISCOVERY MR750	0.9375	0.9375	32Ch Torso UpAnt	240.0	4000	256	5.2	5.2	5	benign	PZ	3	HT	0	59	942.1	[100,1000,1600]
1207	256	84.4	1	90	3	GE MEDICAL SYSTEMS	DISCOVERY MR750w	1.0156	1.0156	GEM Flex LG Full	259.9936	3925	256	5	5	5	Benign prostatic tissue	PZ	4	HT	0	58	738.4	[100,1000,1600]
1609	256	81	71	90	3	SIEMENS	Skyra	0.859375	0.859375			4500	256	4	4	5	benign	PZ	4	AK	0	54	972.9	[100,400,800]
1189	256	84.7	1	90	3	GE MEDICAL SYSTEMS	DISCOVERY MR750w	1.0156	1.0156	GEM Flex LG Full	259.9936	3925	256	4	4	5	benign	PZ	4	NL	0	62	959.7	[100,1000,1600]
1137	256	86.7	1	90	3	GE MEDICAL SYSTEMS	DISCOVERY MR750w	0.8594	0.8594	FOVs E24 AA1	220.0064	3925	256	5.8	5.8	7	3+4	ANT	4	HT	1	53	611.2	[100,1000,1600]
1157.5	256	85.1	1	90	3	GE MEDICAL SYSTEMS	DISCOVERY MR750w	0.8594	0.8594	FOVs E24 AA2	220.0064	3925	256	5	5	5	benign	CZ	4	HT	1	61	788.5	[100,1000,1600]
1129	256	84.5	1	90	3	GE MEDICAL SYSTEMS	DISCOVERY MR750w	1.0156	1.0156	GEM Flex LG Full	259.9936	3925	256	4	6	7	3+4	PZ	4	NL	0	57	525	[100,1000,1600]
1486	256	84.4	1	90	3	GE MEDICAL SYSTEMS	DISCOVERY MR750w	1.0156	1.0156	GEM Flex LG Full	259.9936	3200	256	5.8	5.8	7	3+4	PZ	4	HT	0	71	950.9	[100,1000,1600]
1288	256	84.5	1	90	3	GE MEDICAL SYSTEMS	DISCOVERY MR750w	1.0156	1.0156	GEM Flex LG Full	259.9936	3925	256	4.6	4.6	6	3+3	PZ	3	NL	0	62	1083.4	[100,1000,1600]
1550	256	85	1	90	3	GE MEDICAL SYSTEMS	DISCOVERY MR750w	0.8594	0.8594	FOVs E24 AA2	220.0064	3925	256	6	6	7	3+4	PZ	5	NL	1	67	374.3	[100,1000,1600]
1562.5	256	84.4	1	90	3	GE MEDICAL SYSTEMS	DISCOVERY MR750w	1.0156	1.0156	GEM Flex LG Full	259.9936	3925	256	5	5	7	3+4	ANT	5	NL	0	75	373.6	[100,1000,1600]
1147	256	84.5	1	90	3	GE MEDICAL SYSTEMS	DISCOVERY MR750w	1.0156	1.0156	GEM Flex LG Full	259.9936	2854	256	5.5	5.5	6	3+3	PZ	3	HT	0	56	758.2	[100,1000,1600]
1591	256	84.5	1	90	3	GE MEDICAL SYSTEMS	DISCOVERY MR750w	1.0156	1.0156	GEM Flex LG Full	259.9936	3925	256	6.5	6.5	8	4+4	PZ	5	NL	0	68	421	[100,1000,1600]
1462	256	0.081	71	90	3	Siemens	Skyra	0.859375	0.859375	Body_18		4.5	256	4	4	6	3+3	PZ	5	HT	1	71	702.2	[100,400,800]
1051	256	0.081	71	90	3	Siemens	Skyra	0.859375	0.859375	Spine_32		4.5	256	4	4	7	4+3	CZ	4	HT	1	64	800.5	[100,400,800]
1344	256	81	71	90	3	SIEMENS	Skyra	0.859375	0.859375			4500	256	4	4	7	4+3	PZ	5	HT	1	75	285.1	[100,400,800]
1246	256	84.5	1	90	3	GE MEDICAL SYSTEMS	DISCOVERY MR750w	1.0156	1.0156	GEM Flex LG Full	259.9936	3925	256	4	4	10	5+5	CZ	5	HT	0	64	507.5	[100,1000,1600]
1384	136	59	27	90	3	SIEMENS	Skyra	0.85069441795349	0.85069441795349			4600	288	4	4	7	3+4	PZ	5	AK	0	59	604.3	[50,400,800]
1590	256	90	71	90	3	SIEMENS	Skyra	0.859375	0.859375			4400	256	4	4	5	benign	PZ	4	AK	1	72	939.4	[50,400,800]
1336	256	84.4	1	90	3	GE MEDICAL SYSTEMS	DISCOVERY MR750w	1.0156	1.0156	GEM Flex LG Full	259.9936	3200	256	6	6	6	3+3	PZ	4	HT	0	73	776.7	[100,1000,1600]
1160	256	84.5	1	90	3	GE MEDICAL SYSTEMS	DISCOVERY MR750w	1.0156	1.0156	GEM Flex LG Full	259.9936	3925	256	5.2	5.2	7	4+3	PZ	4	HT	0	72	586.4	[100,1000,1600]
1841	256	71.3	1	90	3	GE MEDICAL SYSTEMS	DISCOVERY MR750w	1.0156	1.0156	GEM Flex LG Full	259.9936	4200	256	4	4	9	5+4	CZ	5	HT	0	75	524.8	[100,600,1000]
1273	256	84.5	1	90	3	GE MEDICAL SYSTEMS	DISCOVERY MR750w	1.0156	1.0156	GEM Flex LG Full	259.9936	3925	256	4	4	7	3+4	ANT	4	HT	0	70	589.4	[100,1000,1600]
1652	256	81	71	90	3	SIEMENS	Skyra	0.859375	0.859375			4500	256	4	4	6	3+3	PZ	2	HT	1	65	559.9	[100,400,800]
1554	256	85.2	1	90	3	GE MEDICAL SYSTEMS	DISCOVERY MR750w	0.8594	0.8594	FOVs E24 AA1	220.0064	3925	256	4.5	4.5	6	3+3	PZ	5	HT	1	63	494.2	[100,1000,1600]
1202	256	84.4	1	90	3	GE MEDICAL SYSTEMS	DISCOVERY MR750w	1.0156	1.0156	GEM Flex LG Full	259.9936	3925	256	4.4	4.4	5	benign	CZ	4	HT	0	67	828.3	[100,1000,1600]
1377	256	85.2	1	90	3	GE MEDICAL SYSTEMS	DISCOVERY MR750w	0.8594	0.8594	FOVs E24 AA2	220.0064	3925	256	5.5	5.5	5	benign	PZ	5	HT	1	57	896.9	[100,1000,1600]
1156	256	84.4	1	90	3	GE MEDICAL SYSTEMS	DISCOVERY MR750w	1.0156	1.0156	GEM Flex LG Full	259.9936	3200	256	4.5	4.5	5	benign	ANT	3	HT	0	60	553.2	[100,1000,1600]
1086	256	84.4	1	90	3	GE MEDICAL SYSTEMS	DISCOVERY MR750w	1.0156	1.0156	GEM Flex LG Full	259.9936	2859	256	4	4	5	High grade PIN	PZ	5	HT	0	69	611.4	[100,1000,1600]
1692	256	69.9	1	90	3	GE MEDICAL SYSTEMS	DISCOVERY MR750w	1.0156	1.0156	FOVs 24 AA2	259.9936	4200	256	5	5	7	3+4	ANT	4	HT	0	62	728.4	[100,600,1000]
1205	256	84.5	1	90	3	GE MEDICAL SYSTEMS	DISCOVERY MR750w	1.0156	1.0156	GEM Flex LG Full	259.9936	3925	256	5	5	7	3+4	CZ	4	HT	0	59	512.8	[100,1000,1600]
1207	256	65.2	1	90	3	GE MEDICAL SYSTEMS	DISCOVERY MR750	1.0156	1.0156	32Ch Torso Ant	259.9936	4000	256	5	5	7	4+3	PZ	4	NL	0	59	892.5	[100,1000,1600]
1275	256	84.5	1	90	3	GE MEDICAL SYSTEMS	DISCOVERY MR750w	1.0156	1.0156	GEM Flex LG Full	259.9936	3300	256	6.6	6.6	8	4+4	PZ	4	HT	0	70	599.5	[100,1000,1600]
1640	256	81	71	90	3	SIEMENS	Skyra	0.859375	0.859375			4500	256	4	4	7	3+4	PZ	4	HT	1	60	808.2	[100,400,800]
1588.5	256	81	71	90	3	SIEMENS	Skyra	0.859375	0.859375			4500	256	4	4	7	3+4	PZ	4	HT	1	68	1115.7	[100,400,800]
1213	256	84.7	1	90	3	GE MEDICAL SYSTEMS	DISCOVERY MR750w	1.0156	1.0156	GEM Flex LG Full	259.9936	3507	256	5.8	5.8	5	benign	PZ	4	HT	0	60	909	[100,1000,1600]
1283	256	84.6	1	90	3	GE MEDICAL SYSTEMS	DISCOVERY MR750w	1.0156	1.0156	GEM Flex LG Full	259.9936	3925	256	5	5	7	3+4	PZ	4	HT	0	58	585.3	[100,1000,1600]
1125	256	84.5	1	90	3	GE MEDICAL SYSTEMS	DISCOVERY MR750w	1.0156	1.0156	GEM Flex LG Full	259.9936	3200	256	4.4	4.4	5	benign	CZ	3	HT	0	54	781.4	[100,1000,1600]
1470	256	85	1	90	3	GE MEDICAL SYSTEMS	DISCOVERY MR750w	0.8594	0.8594	FOVs E24 AA2	220.0064	3925	256	5	5	5	benign	CZ	4	HT	1	58	669.1	[100,1000,1600]
1417	256	84.4	1	90	3	GE MEDICAL SYSTEMS	DISCOVERY MR750w	1.0156	1.0156	GEM Flex LG Full	259.9936	3925	256	5	5	6	3+3	PZ	3	HT	0	67	1291.89	[100,1000,1600]
1239	256	85	1	90	3	GE MEDICAL SYSTEMS	DISCOVERY MR750w	0.8594	0.8594	FOVs E24 AA2	220.0064	3248	256	4	4	7	3+4	PZ	4	NL	1	70	513.4	[100,1000,1600]
1082	256	64.9	1	90	3	GE MEDICAL SYSTEMS	DISCOVERY MR750	1.0156	1.0156	32Ch Torso Ant	259.9936	4000	256	4.5	4.5	5	Benign prostatic tissue	ANT	3	HT	0	57	772.7	[100,1000,1600]
1453	256	65	1	90	3	GE MEDICAL SYSTEMS	DISCOVERY MR750	0.9375	0.9375	EIS_eCoil Torso		4000	256	4		8	4+4	ANT	4	HT	1	64	726.5	[100,1000,1600]
1594	256	84.4	1	90	3	GE MEDICAL SYSTEMS	DISCOVERY MR750w	1.0156	1.0156	GEM Flex LG Full	259.9936	3925	256	4	4	6	3+3	PZ	3	NL	0	60	838.9	[100,1000,1600]
988	256	85.1	1	90	3	GE MEDICAL SYSTEMS	DISCOVERY MR750w	0.8594	0.8594	FOVs E24 AA2	220.0064	3925	256	4.6	4.6	7	3+4	PZ	5	HT	1	61	541.3	[100,1000,1600]
1195	256	85.3	1	90	3	GE MEDICAL SYSTEMS	DISCOVERY MR750w	0.8594	0.8594	FOVs E24 AA2	220.0064	3925	256	5	5	7	3+4	PZ	4	HT	1	50	726.1	[100,1000,1600]
1252	256	85.3	1	90	3	GE MEDICAL SYSTEMS	DISCOVERY MR750w	0.8594	0.8594	FOVs E24 AA1	220.0064	3925	256	5	5	6	3+3	PZ	4	HT	1	52	818.6	[100,1000,1600]
1325	256	85	1	90	3	GE MEDICAL SYSTEMS	DISCOVERY MR750w	0.8594	0.8594	FOVs E24 AA1	220.0064	3925	256	6.5	6.5	7	3+4	PZ	5	HT	1	66	536.7	[100,1000,1600]
1362	256	84.5	1	90	3	GE MEDICAL SYSTEMS	DISCOVERY MR750w	1.0156	1.0156	GEM Flex LG Full	259.9936	3925	256	4.6	4.6	5	Benign prostatic tissue	PZ	4	HT	0	55	749.5	[100,1000,1600]
1548	256	84.5	1	90	3	GE MEDICAL SYSTEMS	DISCOVERY MR750w	1.0156	1.0156	GEM Flex LG Full	259.9936	3925	256	6	6	5	Benign prostatic tissue with acute and marked chronic inflammation.	PZ	3	HT	0	63	1067.4	[100,1000,1600]
1196	256	65.2	1	90	3	GE MEDICAL SYSTEMS	DISCOVERY MR750	1.0156	1.0156	32Ch Torso Ant	259.9936	4000	256	5	5	6	3+3	CZ	5	NL	0	61	469.7	[100,1000,1600]
1565	256	84.4	1	90	3	GE MEDICAL SYSTEMS	DISCOVERY MR750w	1.0156	1.0156	GEM Flex LG Full	259.9936	3500	256	4.8	4.8	7	3+4	PZ	3	NL	0	62	958.5	[100,1000,1600]
972.5	256	85	1	90	3	GE MEDICAL SYSTEMS	DISCOVERY MR750w	0.8594	0.8594	FOVs E24 AA2	220.0064	3925	256	4.2	4.2	5	Benign prostatic tissue consistent with granulomatous prostatitis	PZ	5	HT	1	66	490.8	[100,1000,1600]
1190	256	84.5	1	90	3	GE MEDICAL SYSTEMS	DISCOVERY MR750w	1.0156	1.0156	GEM Flex LG Full	259.9936	3925	256	4.4	4.4	6	3+3	PZ	3	NL	0	62	856.1	[100,1000,1600]
1296	256	84.5	1	90	3	GE MEDICAL SYSTEMS	DISCOVERY MR750w	1.0156	1.0156	GEM Flex LG Full	259.9936	3925	256	4.5	4.5	8	3+5	PZ	5	NL	0	61	738	[100,1000,1600]
1204	256	84.6	1	90	3	GE MEDICAL SYSTEMS	DISCOVERY MR750w	1.0156	1.0156	GEM Flex LG Full	259.9936	3000	256	5	5	7	3+4	PZ	3	HT	0	62	676.7	[100,1000,1600]
1138	256	84.4	1	90	3	GE MEDICAL SYSTEMS	DISCOVERY MR750w	1.0156	1.0156	GEM Flex LG Full	259.9936	2801	256	4	4	5	benign	CZ	3	NL	0	66	718.5	[100,1000,1600]
1204	256	84.5	1	90	3	GE MEDICAL SYSTEMS	DISCOVERY MR750w	1.0156	1.0156	GEM Flex LG Full	259.9936	3300	256	4.5	4.5	5	benign	PZ	4	HT	0	65	796.2	[100,1000,1600]
1083	256	84.4	1	90	3	GE MEDICAL SYSTEMS	DISCOVERY MR750w	1.0156	1.0156	GEM Flex LG Full	259.9936	3925	256	4	4	5	benign	PZ	4	NL	0	57	745.5	[100,1000,1600]
1359	256	65.1	1	90	3	GE MEDICAL SYSTEMS	DISCOVERY MR750	0.9375	0.9375	EIS_eCoil Torso	240.0	4000	256	4.5	4.5	5	benign	PZ	4	HT	1	69	986.8	[100,1000,1600]
1311	256	84.4	1	90	3	GE MEDICAL SYSTEMS	DISCOVERY MR750w	1.0156	1.0156	GEM Flex LG Full	259.9936	3300	256	5	5	5	benign	PZ	4	HT	0	74	772.6	[100,1000,1600]
1297	256	84.5	1	90	3	GE MEDICAL SYSTEMS	DISCOVERY MR750w	1.0156	1.0156	GEM Flex LG Full	259.9936	3925	256	4.2	4.2	5	benign	PZ	4	HT	0	62	905.4	[100,1000,1600]
1192	256	84.5	1	90	3	GE MEDICAL SYSTEMS	DISCOVERY MR750w	1.0156	1.0156	GEM Flex LG Full	259.9936	3925	256	6	6	7	3+4	PZ	5	HT	0	76	546.9	[100,1000,1600]
1309	256	84.7	1	90	3	GE MEDICAL SYSTEMS	DISCOVERY MR750w	1.0156	1.0156	GEM Flex LG Full	259.9936	3925	256	5.5	5.5	5	benign	PZ	3	HT	0	50	1036.7	[100,1000,1600]
1694	256	81	71	90	3	SIEMENS	Skyra	0.859375	0.859375			4500	256	4	4	5	benign	PZ	2	HT	1	64	1116.2	[100,400,800]
1702	136	77	62	90	3	SIEMENS	Skyra	0.85069441795349	0.85069441795349			4000	288	4	4	7	4+3	PZ	5	HT	0	74	183.9	[100,400,800]
1582	136	77	62	90	3	SIEMENS	Skyra	0.85069441795349	0.85069441795349			4000	288	4	4	5	benign	PZ	4	AK	0	49	1118.33	[100,400,800]
1688	256	90	71	90	3	SIEMENS	Skyra	0.859375	0.859375			5200	256	4	4	6	3+3	PZ	4	AK	1	52	643	[50,400,800]
1435	256	81	71	90	3	SIEMENS	Skyra	0.859375	0.859375			4500	256	4	4	7	3+4	ANT	5	AK	1	58	690.5	[100,400,800]
2200	256	90	71	90	3	SIEMENS	Skyra	0.859375	0.859375			4400	256	4	4	7	4+3	PZ	5	AK	1	63	576	[50,400,800]
1600	136	77	62	90	3	SIEMENS	Skyra	0.85069441795349	0.85069441795349			4000	288	4	4	6	3+3	PZ	5	HT	0	76	637.5	[100,400,800]
2302	256	81	71	90	3	SIEMENS	Skyra	0.859375	0.859375			4500	256	4	4	8	4+4	PZ	5	HT	1	64	743.3	[100,400,800]
1476	256	0.081	71	90	3	Siemens	Skyra	0.859375	0.859375	Body_18		4.5	256	4	4	8	3+5	PZ	4	HT	1	57	918.1	[100,400,800]
1773	256	90	71	90	3	SIEMENS	Skyra	0.859375	0.859375			5400	256	4	4	6	3+3	PZ	4	AK	1	79	465	[50,400,800]
1382	136	77	62	90	3	SIEMENS	Skyra	0.85069441795349	0.85069441795349			4000	288	4	4	6	3+3	PZ	4	HT	0	62	984.3	[100,400,800]
2047	256	81	71	90	3	SIEMENS	Skyra	0.859375	0.859375			4500	256	4	4	5	benign	PZ	3	HT	1	60	1020.5	[100,400,800]
1590	256	81	71	90	3	SIEMENS	Skyra	0.859375	0.859375			4500	256	4	4	5	benign	PZ	3	HT	1	67	798.5	[100,400,800]
1573	256	81	71	90	3	SIEMENS	Skyra	0.859375	0.859375			4900	256	4	4	6	3+3	PZ	5	AK	1	61	889.3	[100,400,800]
1489	136	59	27	90	3	SIEMENS	Skyra	0.85069441795349	0.85069441795349			5300	288	4	4	5	benign	PZ	4	AK	0	58	767.7	[50,400,800]
1698	136	77	62	90	3	SIEMENS	Skyra	0.85069441795349	0.85069441795349			6000	288	4	4	6	3+3	CZ	5	HT	0	62	739.5	[100,400,800]
1592	256	0.081	71	90	3	Siemens	Skyra	0.859375	0.859375	Spine_32		4.5	256	4	4	8	4+4	ANT	4	HT	1	63	769.385	[100,400,800]
1519	256	81	71	90	3	SIEMENS	Skyra	0.859375	0.859375			4500	256	4	4	5	benign	PZ	4	HT	1	66	1109.1	[100,400,800]
1918	136	59	27	90	3	SIEMENS	Skyra	0.85069441795349	0.85069441795349			4600	288	4	4	5	benign	PZ	4	AK	0	51	982.3	[50,400,800]
1686	136	59	27	90	3	SIEMENS	Skyra	0.85069441795349	0.85069441795349			4300	288	4	4	7	4+3	PZ	5	AK	0	71	619.9	[50,400,800]
1803	256	81	71	90	3	SIEMENS	Skyra	0.859375	0.859375			4500	256	4	4	7	3+4	ANT	5	AK	1	60	785.8	[100,400,800]
1550.5	256	81	71	90	3	SIEMENS	Skyra	0.859375	0.859375			4500	256	4	4	7	3+4	ANT	5	HT	1	65	459.9	[100,400,800]
1811	256	90	71	90	3	SIEMENS	Skyra	0.859375	0.859375			5000	256	4	4	7	4+3	PZ	4	AK	1	53	1115	[50,400,800]
1470	256	81	71	90	3	SIEMENS	Skyra	0.859375	0.859375			4500	256	4	4	7	4+3	PZ	5	HT	1	58	748.7	[100,400,800]
1341	256	81	71	90	3	SIEMENS	Skyra	0.859375	0.859375			4700	256	4	4	9	4+5	PZ	5	HT	1	64	314	[100,400,800]
1585.5	256	90	71	90	3	SIEMENS	Skyra	0.859375	0.859375			5700	256	4	4	7	3+4	PZ	4	AK	1	56	743.5	[50,400,800]
1398	256	81	71	90	3	SIEMENS	Skyra	0.859375	0.859375			4500	256	4	4	7	4+3	PZ	4	HT	1	50	673.3	[100,400,800]
1699	256	95	77	90	3	SIEMENS	Skyra	0.859375	0.859375			4600	256	4	4	6	3+3	PZ	3	AK	1	63	1053.4	[50,400,800]
1579	256	90	71	90	3	SIEMENS	Skyra	0.859375	0.859375			4400	256	4	4	7	3+4	CZ	3	AK	1	56	548.8	[50,400,800]
1420	256	81	71	90	3	SIEMENS	Skyra	0.859375	0.859375			4500	256	4	4	5	benign	PZ	3	AK	1	57	1072	[100,400,800]
1388	136	59	27	90	3	SIEMENS	Skyra	0.85069441795349	0.85069441795349			4600	288	4	4	5	benign	PZ	4	AK	0	56	739.2	[50,400,800]
2046	256	90	71	90	3	SIEMENS	Skyra	0.859375	0.859375			4400	256	4	4	9	4+5	PZ	5	AK	1	63	414.8	[50,400,800]
1658	136	78	62	90	3	SIEMENS	Skyra	0.85069441795349	0.85069441795349			5600	288	4	4	8	5+3	PZ	4	AK	1	67	860.2	[100,400,800]
1611	256	90	71	90	3	SIEMENS	Skyra	0.859375	0.859375			4400	256	4	4	7	4+3	PZ	4	AK	1	74	589.1	[50,400,800]
1749	256	90	71	90	3	SIEMENS	Skyra	0.859375	0.859375			4400	256	4	4	7	3+4	PZ	3	AK	1	72	813.1	[50,400,800]
1752	256	90	71	90	3	SIEMENS	Skyra	0.859375	0.859375			4400	256	4	4	5	benign	PZ	3	AK	1	59	916.6	[50,400,800]
1381	256	0.0801	1	90	1.5	GE	Signa HDxt	0.9375	0.9375	8EIS_eCoil BodyL	240.0	2	256	3	3	8	4+4	PZ	5	NT	1	74	365.1	[100, 1000]
1546	256	0.082	71	90	3	Siemens	Skyra	0.859375	0.859375	Spine_32		4.5	256	4	4	5	benign	PZ	4	NT	1	82	785.8	[50, 100, 400, 1000]
1469	256	0.082	71	90	3	Siemens	Skyra	0.859375	0.859375	Body_30		4.5	256	4	4	6	3+3	PZ	4	NT	1	75	758.4	[50, 100, 400, 1000]
1610	256	0.082	71	90	3	Siemens	Skyra	0.859375	0.859375	Spine_32		4.5	256	3	3	6	3+3	PZ	4	NT	1	77	867.9	[50, 100, 400, 1000]
1674	256	0.082	71	90	3	Siemens	Skyra	0.859375	0.859375	Body_18		4.5	256	4	4	5	benign	PZ	4	NT	1	73	196.4	[50, 100, 400, 1000]
1605	256	0.082	71	90	3	Siemens	Skyra	0.859375	0.859375	Spine_32		4.5	256	4	4	5	benign	PZ	4	NT	1	59	929.5	[50, 100, 400, 1000]
1407	136	0.077	62	90	3	Siemens	Skyra	0.85069441795349	0.85069441795349	Spine_32		4	288	4	4	6	3+3	PZ	5	NT	0	74	417.3	[100, 400, 800, 1600]
1449	256	0.082	71	90	3	Siemens	Skyra	0.859375	0.859375	Spine_32		4.5	256	4	4	7	3+4	PZ	5	NT	1	64	677.3	[50, 100, 400, 1000]
2133	256	0.081	71	90	3	Siemens	Skyra	0.859375	0.859375	Spine_32		5.8	256	3	3	5	benign	PZ	4	NT	1	74	1517.7	[100, 400, 800, 1600]
1482	256	0.082	71	90	3	Siemens	Skyra	0.859375	0.859375	Spine_32		4.5	256	4	4	5	benign	PZ	2	NT	1	65	1178.4	[50, 100, 400, 1000]
1424	136	0.077	62	90	3	Siemens	Skyra	0.85069441795349	0.85069441795349	Spine_32		4.2	288	4	4	7	3+4	PZ	5	NT	0	61	515.7	[50, 100, 400, 800]
1809	256	0.082	71	90	3	Siemens	Skyra	0.859375	0.859375	Body_18		4.5	256	4	4	5	benign	PZ	4	NT	1	69	1187	[50, 100, 400, 1000]
1437	136	0.077	62	90	3	Siemens	Skyra	0.85069441795349	0.85069441795349	Spine_32		4.6	288	4	4	5	benign	PZ	2	NT	0	53	892.5	[100, 400, 800, 1600]
1076	256	0.082	71	90	3	Siemens	Skyra	0.859375	0.859375	Prostate_2_H_Sen		4.5	256	4	4	6	3+3	PZ	5	NT	1	71	793.6	[50, 100, 400, 1000]
1245	256	0.082	71	90	3	Siemens	Skyra	0.859375	0.859375	Body_18		4.5	256	4	4	7	4+3	PZ	5	NT	1	79	593.4	[50, 100, 400, 1000]
1251	136	0.077	62	90	3	Siemens	Skyra	0.85069441795349	0.85069441795349	Spine_32		4	288	4	4	7	4+3	PZ	5	NT	0	72	594.6	[100, 400, 800, 1600]
1472	136	0.077	62	90	3	Siemens	Skyra	0.85069441795349	0.85069441795349	Spine_32		4.2	288	4	4	5	benign	PZ	4	NT	0	45	1025.1	[100, 400, 800, 1600]
1590	256	0.082	71	90	3	Siemens	Skyra	0.859375	0.859375	Body_18		5.3	256	4	4	5	benign	PZ	4	NT	1	68	756.1	[50, 100, 400, 1000]
1785	256	0.082	71	90	3	Siemens	Skyra	0.859375	0.859375	Spine_32		4.5	256	4	4	6	3+3	PZ	4	NT	1	66	912	[50, 100, 400, 1000]
1629	256	0.081	71	90	3	Siemens	Skyra	0.859375	0.859375	Body_18		4.5	256	4	4	7	3+4	CZ	5	NT	1	65	558.4	[100, 400, 800, 1600]
1700	136	0.077	62	90	3	Siemens	Skyra	0.85069441795349	0.85069441795349	Spine_32		4	288	4	4	9	4+5	PZ	4	NT	0	72	1044.3	[50, 100, 400, 800]
1441	256	0.081	71	90	3	Siemens	Skyra	0.859375	0.859375	Body_18		4.5	256	4	4	5	benign	PZ	3	NT	1	54	965.8	[100, 400, 800, 1600]
1575	136	0.077	62	90	3	Siemens	Skyra	0.85069441795349	0.85069441795349	8Ch_Breast_H_Sen		4.4	288	4	4	7	4+3	PZ	4	NT	0	65	636	[50, 100, 400, 800]
1384	256	0.082	71	90	3	Siemens	Skyra	0.859375	0.859375	Spine_32		4.7	256	4	4	5	benign	PZ	4	NT	0	69	803	[50, 100, 400, 1000]
1548	256	0.081	71	90	3	Siemens	Skyra	0.859375	0.859375	Spine_32		4.5	256	4	4	7	3+4	PZ	3	NT	1	77	665.5	[100, 400, 800, 1600]
925	256	0.081	71	90	3	Siemens	Skyra	0.859375	0.859375	Spine_32		4.5	256	4	4	5	benign	PZ	5	NT	1	78	548.5	[100, 400, 800, 1600]
1368	256	0.082	71	90	3	Siemens	Skyra	0.859375	0.859375	Spine_32		4.5	256	4	4	5	benign	PZ	3	NT	1	53	785	[50, 100, 400, 1000]
1574.5	256	0.082	71	90	3	Siemens	Skyra	0.859375	0.859375	Spine_32		4.5	256	4	4	9	4+5	CZ	4	NT	1	70	468.2	[50, 100, 400, 1000]
1806	136	0.077	62	90	3	Siemens	Skyra	0.85069441795349	0.85069441795349	Spine_32		5.7	288	4.3	4.3	5	benign	PZ	4	NT	0	66	1222.8	[50, 100, 400, 800]
1793	256	0.081	71	90	3	Siemens	Skyra	0.859375	0.859375	Spine_32		4.5	256	4	4	8	4+4	PZ	5	NT	1	80	331.1	[100, 400, 800, 1600]
1489	256	0.082	71	90	3	Siemens	Skyra	0.859375	0.859375	Spine_32		4.5	256	4	4	5	benign	PZ	4	NT	1	71	717.6	[50, 100, 400, 1000]
1647	136	0.077	62	90	3	Siemens	Skyra	0.85069441795349	0.85069441795349	8Ch_Breast_F_Sen		4	288	4	4	5	benign	PZ	4	NT	0	62	1191.1	[100, 400, 800, 1600]
1505	256	0.082	71	90	3	Siemens	Skyra	0.859375	0.859375	Spine_32		4.5	256	4	4	5	benign	CZ	3	NT	1	51	977.8	[50, 100, 400, 1000]
1449.5	256	0.081	71	90	3	Siemens	Skyra	0.859375	0.859375	Body_18		5.4	256	3	3	5	benign	PZ	4	NT	1	52	806.4	[100, 400, 800, 1600]
1559	256	0.081	71	90	3	Siemens	Skyra	0.859375	0.859375	Body_18		5.3	256	4	4	5	benign	PZ	3	NT	1	72	1287.2	[100, 400, 800, 1600]
1756	256	0.081	71	90	3	Siemens	Skyra	0.859375	0.859375	Body_18		4.5	256	4	4	5	benign	PZ	4	NT	1	65	1249	[100, 400, 800, 1600]
1150	136	0.077	62	90	3	Siemens	Skyra	0.85069441795349	0.85069441795349	Spine_32		5	288	4	4	5	bengin	PZ	4	NT	0	50	918	[50, 100, 400, 800]
1416	256	0.082	71	90	3	Siemens	Skyra	0.859375	0.859375	Spine_32		4.5	256	4	4	7	3+4	ANT	4	NT	0	77	459.3	[50, 100, 400, 1000]
1639	256	0.082	71	90	3	Siemens	Skyra	0.859375	0.859375	Spine_32		4.5	256	4	4	5	benign	PZ	4	NT	1	58	1082.8	[50, 100, 400, 1000]
1459	256	0.082	71	90	3	Siemens	Skyra	0.859375	0.859375	Body_18		4.5	256	4	4	8	4+4	PZ	5	NT	1	66	615.1	[50, 100, 400, 1000]
1555	256	0.082	71	90	3	Siemens	Skyra	0.859375	0.859375	Spine_32		4.5	256	4	4	5	benign	CZ	3	NT	1	64	788.5	[50, 100, 400, 1000]
1673	136	0.077	62	90	3	Siemens	Skyra	0.85069441795349	0.85069441795349	Spine_32		4.8	288	4	4	5	benign	PZ	4	NT	0	68	828	[50, 100, 400, 800]
1484	256	0.081	71	90	3	Siemens	Skyra	0.859375	0.859375	Body_18		4.5	256	4	4	8	4+4	PZ	4	NT	1	66	778.6	[100, 400, 800, 1600]
1578	256	0.082	71	90	3	Siemens	Skyra	0.859375	0.859375	Body_18		4.5	256	4	4	5	benign	ANT	5	NT	1	69	570.3	[50, 100, 400, 1000]
2032	136	0.077	62	90	3	Siemens	Skyra	0.85069441795349	0.85069441795349	Spine_32		4.8	288	4	4	5	benign	PZ	4	NT	0	56	1323	[50, 100, 400, 800]
1719.5	256	0.082	71	90	3	Siemens	Skyra	0.859375	0.859375	Body_18		4.7	256	4	4	7	3+4	PZ	5	NT	1	66	719.9	[50, 100, 400, 1000]
1514	256	0.082	71	90	3	Siemens	Skyra	0.859375	0.859375	Prostate_2_H_Sen		3.9	256	4	4	7	3+4	PZ	4	NT	1	68	819.1	[50, 100, 400, 1000]
1520	256	0.082	71	90	3	Siemens	Skyra	0.859375	0.859375	Body_18		5.1	256	4	4	8	4+4	PZ	5	NT	1	67	190.1	[50, 100, 400, 1000]
1464.5	256	0.082	71	90	3	Siemens	Skyra	0.859375	0.859375	Body_18		4.5	256	4	4	7	4+3	PZ	5	NT	1	64	919.9	[50, 100, 400, 1000]
1708	256	0.082	71	90	3	Siemens	Skyra	0.859375	0.859375	Spine_32		4.5	256	4	4	5	benign	CZ	2	NT	1	53	802.7	[50, 100, 400, 1000]
1709	256	0.089	81	90	3	Siemens	Skyra	0.859375	0.859375	Spine_32		5.1	256	4	4	5	benign	PZ	5	NT	0	62	372.4	[50, 100, 400, 1000]
1462	256	0.082	71	90	3	Siemens	Skyra	0.859375	0.859375	Body_18		4.5	256	4	4	5	benign	ANT	5	NT	1	68	312.9	[50, 100, 400, 1000]
1613	256	0.081	71	90	3	Siemens	Skyra	0.859375	0.859375	Spine_32		3.9	256	4	4	5	benign	PZ	4	NT	1	59	893.3	[100, 400, 800, 1600]
1629	136	0.077	62	90	3	Siemens	Skyra	0.85069441795349	0.85069441795349	8Ch_Breast_H_Sen		4	288	4	4	7	3+4	ANT	5	NT	0	65	222.1	[100, 400, 800, 1600]
1653	256	0.081	71	90	3	Siemens	Skyra	0.859375	0.859375	Spine_32		4.5	256	4	4	6	3+3	PZ	4	NT	1	59	1332.8	[100, 400, 800, 1600]
1850	256	0.081	71	90	3	Siemens	Skyra	0.859375	0.859375	Body_18		4.5	256	4	4	5	benign	PZ	4	NT	1	72	1140.7	[100, 400, 800, 1600]
1502	256	0.082	71	90	3	Siemens	Skyra	0.859375	0.859375	Body_30		4.5	256	4	4	6	3+3	PZ	3	NT	1	55	928.6	[50, 100, 400, 1000]
1639.5	256	0.081	71	90	3	Siemens	Skyra	0.859375	0.859375	Body_18		4.5	256	4	4	6	3+3	PZ	4	NT	1	62	982.5	[100, 400, 800, 1600]
1398	256	0.082	71	90	3	Siemens	Skyra	0.859375	0.859375	Spine_32		4.9	256	4	4	7	3+4	PZ	5	NT	0	55	777.2	[50, 100, 400, 1000]
1558	256	0.081	71	90	3	Siemens	Skyra	0.859375	0.859375	Spine_32		4.5	256	4	4	5	benign	PZ	3	NT	1	70	1175.2	[100, 400, 800, 1600]
1796	256	0.082	71	90	3	Siemens	Skyra	0.859375	0.859375	Body_18		4.5	256	4	4	9	4+5	CZ	5	NT	1	67	509.1	[50, 100, 400, 1000]
1597	136	0.077	62	90	3	Siemens	Skyra	0.85069441795349	0.85069441795349	8Ch_Breast_F_Sen		4	288	4	4	6	3+3	CZ	5	NT	0	57	383	[50, 100, 400, 800]
1387	68	0.078	80	90	3	Siemens	Skyra	1.701388835907	1.701388835907	8Ch_Breast_H_Sen		4.2	144	4	4	5	benign	PZ	3	NT	0	45	1083.62	[100, 400, 800]
1875	256	0.081	71	90	3	Siemens	Skyra	0.859375	0.859375	Spine_32		4.5	256	4	4	5	benign	PZ	4	NT	1	68	652.1	[100, 400, 800, 1600]
1408	136	0.077	62	90	3	Siemens	Skyra	0.85069441795349	0.85069441795349	Spine_32		4.6	288	4	4	6	3+3	PZ	4	NT	0	53	942.6	[100, 400, 800, 1600]
1402	136	0.077	62	90	3	Siemens	Skyra	0.85069441795349	0.85069441795349	Spine_32		4	288	4	4	5	benign	CZ	4	NT	0	56	688.2	[100, 400, 800, 1600]
1738	256	0.081	71	90	3	Siemens	Skyra	0.859375	0.859375	Spine_32		4.5	256	4	4	5	benign	PZ	3	NT	1	73	1208	[100, 400, 800, 1600]
1413	256	84.6	1	90	3	GE MEDICAL SYSTEMS	DISCOVERY MR750w	1.0156	1.0156	GEM Flex LG Full	259.9936	3925	256	6.4	6.4	5	benign	PZ	3	KY	0	59	859	[100,1000,1600]
1132	256	85.5	1	90	3	GE MEDICAL SYSTEMS	DISCOVERY MR750w	0.8594	0.8594	FOVs E24 AA2	220.0064	3250	256	4.4	4.4	7	3+4	PZ	5	KY	1	57	495.5	[100,1000,1600]
1319	256	84.7	1	90	3	GE MEDICAL SYSTEMS	DISCOVERY MR750w	1.0156	1.0156	GEM Flex LG Full	259.9936	3925	256	4	4	6	3+3	CZ	5	KY	0	69	445.7	[100,1000,1600]
1298	256	85.4	1	90	3	GE MEDICAL SYSTEMS	DISCOVERY MR750w	0.8594	0.8594	FOVs E24 AA1	220.0064	3400	256	6	6	6	3+3	PZ	4	KY	1	70	891.2	[100,1000,1600]
1766	256	85.3	1	90	3	GE MEDICAL SYSTEMS	DISCOVERY MR750w	0.8594	0.8594	FOVs E24 AA1	220.0064	3925	256	4	4	6	3+3	CZ	3	KY	1	61	579.5	[100,1000,1600]
1128	256	84.8	1	90	3	GE MEDICAL SYSTEMS	DISCOVERY MR750w	1.0156	1.0156	GEM Flex LG Full	259.9936	3300	256	4.8	4.8	8	3+5	CZ	5	KY	0	52	594.4	[100,1000,1600]
1323	256	85.2	1	90	3	GE MEDICAL SYSTEMS	DISCOVERY MR750w	0.8594	0.8594	FOVs E24 AA2	220.0064	3925	256	4.5	4.5	7	3+4	PZ	4	KY	1	79	492.9	[100,1000,1600]
1526	256	84.4	1	90	3	GE MEDICAL SYSTEMS	DISCOVERY MR750w	1.0156	1.0156	GEM Flex LG Full	259.9936	2924	256	4	4	5	benign	PZ	4	KY	0	71	950.1	[100,1000,1600]
1638	256	84.6	1	90	3	GE MEDICAL SYSTEMS	DISCOVERY MR750w	1.0156	1.0156	GEM Flex LG Full	259.9936	3925	256	4	4	7	3+4	PZ	5	KY	0	62	585.6	[100,1000,1600]
1321	256	84.7	1	90	3	GE MEDICAL SYSTEMS	DISCOVERY MR750w	1.0156	1.0156	GEM Flex LG Full	259.9936	3925	256	5	5	5	benign	PZ	5	KY	0	65	920.2	[100,1000,1600]
1533	256	85.1	1	90	3	GE MEDICAL SYSTEMS	DISCOVERY MR750w	0.8594	0.8594	FOVs E24 AA2	220.0064	3925	256	4.2	4.2	8	4+4	PZ	4	KY	1	81	490.7	[100,1000,1600]
1500	256	84.4	1	90	3	GE MEDICAL SYSTEMS	DISCOVERY MR750w	1.0156	1.0156	GEM Flex LG Full	259.9936	3925	256	4	4	6	3+3	ANT	3	KY	0	52	584.2	[100,1000,1600]
1178	256	84.7	1	90	3	GE MEDICAL SYSTEMS	DISCOVERY MR750w	1.0156	1.0156	GEM Flex LG Full	259.9936	3925	256	6	6	5	benign	CZ	3	KY	0	72	812	[100,1000,1600]
1231	256	84.5	1	90	3	GE MEDICAL SYSTEMS	DISCOVERY MR750w	1.0156	1.0156	GEM Flex LG Full	259.9936	3925	256	4	5	5	benign	CZ	3	KY	0	70	985.4	[100,1000,1600]
1129	256	85.4	1	90	3	GE MEDICAL SYSTEMS	DISCOVERY MR750w	0.8594	0.8594	FOVs E24 AA1	220.0064	3925	256	5	5	5	benign	PZ	4	KY	1	69	591.1	[100,1000,1600]
1186	256	84.5	1	90	3	GE MEDICAL SYSTEMS	DISCOVERY MR750w	1.0156	1.0156	GEM Flex LG Full	259.9936	3925	256	4.4	4.4	7	4+3	PZ	5	KY	0	74	637.8	[100,1000,1600]
1338	256	84.5	1	90	3	GE MEDICAL SYSTEMS	DISCOVERY MR750w	1.0156	1.0156	GEM Flex LG Full	259.9936	3925	256	4.5	4.5	5	benign	PZ	5	KY	0	73	608.7	[100,1000,1600]
1140	256	84.8	1	90	3	GE MEDICAL SYSTEMS	DISCOVERY MR750w	1.0156	1.0156	GEM Flex LG Full	259.9936	3200	256	6	6	7	4+3	PZ	5	KY	0	63	600.3	[100,1000,1600]
1346	256	84.7	1	90	3	GE MEDICAL SYSTEMS	DISCOVERY MR750w	1.0156	1.0156	GEM Flex LG Full	259.9936	2912	256	4.5	4.5	9	5+4	PZ	5	KY	0	57	459.9	[100,1000,1600]
1475	256	85.4	1	90	3	GE MEDICAL SYSTEMS	DISCOVERY MR750w	0.8594	0.8594	FOVs E24 AA1	220.0064	3925	256	5	5	7	3+4	PZ	5	KY	1	70	619.4	[100,1000,1600]
1373	256	85.2	1	90	3	GE MEDICAL SYSTEMS	DISCOVERY MR750w	0.8594	0.8594	FOVs E24 AA2	220.0064	3925	256	4	4	5	benign	PZ	1	KY	1	72	1006	[100,1000,1600]
1676	256	85.2	1	90	3	GE MEDICAL SYSTEMS	DISCOVERY MR750w	0.8594	0.8594	FOVs E24 AA1	220.0064	3925	256	4	4	7	3+4	CZ	3	KY	1	68	715.4	[100,1000,1600]
1364	256	84.8	1	90	3	GE MEDICAL SYSTEMS	DISCOVERY MR750w	1.0156	1.0156	GEM Flex LG Full	259.9936	3925	256	4.5	4.5	5	benign	PZ	4	KY	0	61	741.6	[100,1000,1600]
1449	256	84.6	1	90	3	GE MEDICAL SYSTEMS	DISCOVERY MR750w	1.0156	1.0156	GEM Flex LG Full	259.9936	3925	256	5.2	5.2	5	benign	PZ	4	KY	0	74	956	[100,1000,1600]
1235	256	85.1	1	90	3	GE MEDICAL SYSTEMS	DISCOVERY MR750w	0.8594	0.8594	FOVs E24 AA1	220.0064	3925	256	4	4	7	3+4	CZ	5	KY	1	78	602.6	[100,1000,1600]
1376	256	65.2	1	90	3	GE MEDICAL SYSTEMS	DISCOVERY MR750	0.9375	0.9375	EIS_eCoil Torso	240.0	4000	256	5	5	9	4+5	PZ	5	KY	1	76	559.4	[100,1000,1600]
1484	256	85.1	1	90	3	GE MEDICAL SYSTEMS	DISCOVERY MR750w	0.8594	0.8594	FOVs E24 AA2	220.0064	3925	256	5	5	6	3+3	PZ	5	KY	1	62	868.3	[100,1000,1600]
1682	256	84.6	1	90	3	GE MEDICAL SYSTEMS	DISCOVERY MR750w	1.0156	1.0156	GEM Flex LG Full	259.9936	3925	256	4	4	5	benign	CZ	3	KY	0	63	778	[100,1000,1600]
1260	256	85.1	1	90	3	GE MEDICAL SYSTEMS	DISCOVERY MR750w	0.8594	0.8594	FOVs E24 AA2	220.0064	3925	256	4	4	9	4+5	PZ	5	KY	1	67	697.3	[100,1000,1600]
1458	256	85.2	1	90	3	GE MEDICAL SYSTEMS	DISCOVERY MR750w	0.8594	0.8594	FOVs E24 AA2	220.0064	3925	256	4.6	4.6	6	3+3	CZ	3	KY	1	71	656.6	[100,1000,1600]
1286	256	84.6	1	90	3	GE MEDICAL SYSTEMS	DISCOVERY MR750w	1.0156	1.0156	GEM Flex LG Full	259.9936	3925	256	4.8	4.8	8	4+4	PZ	5	KY	0	79	705.5	[100,1000,1600]
1300	256	65.1	1	90	3	GE MEDICAL SYSTEMS	DISCOVERY MR750	1.0156	1.0156	32Body Low Half	259.9936	4000	256	4	4	6	3+3	CZ	3	KY	0	49	545.7	[100,1000,1600]
1426	256	84.9	1	90	3	GE MEDICAL SYSTEMS	DISCOVERY MR750w	0.8594	0.8594	FOVs E24 AA1	220.0064	3283	256	4	4	7	3+4	PZ	4	KY	1	68	599.3	[100,1000,1600]
1501	256	84.6	1	90	3	GE MEDICAL SYSTEMS	DISCOVERY MR750w	1.0156	1.0156	GEM Flex LG Full	259.9936	3925	256	4	4	5	benign	CZ	3	KY	0	66	695.2	[100,1000,1600]
1546	256	84.5	1	90	3	GE MEDICAL SYSTEMS	DISCOVERY MR750w	1.0156	1.0156	GEM Flex LG Full	259.9936	3925	256	5	5	7	3+4	ANT	5	KY	0	65	477.5	[100,1000,1600]
1190.5	256	69.2	1	90	1.5	GE MEDICAL SYSTEMS	na	0.9375	0.9375	Body E24 AA2	240.0	4475	256	4	4	7	4+3	PZ	5	KY	1	67	534.8	[100,1000]
1412	256	84.6	1	90	3	GE MEDICAL SYSTEMS	DISCOVERY MR750w	1.0156	1.0156	GEM Flex LG Full	259.9936	2925	256	5	5	7	4+3	PZ	4	KY	0	70	859.9	[100,1000,1600]
1394	256	85.3	1	90	3	GE MEDICAL SYSTEMS	DISCOVERY MR750w	0.8594	0.8594	FOVs E24 AA1	220.0064	3500	256	5	5	5	benign	PZ	4	KY	1	64	731.7	[100,1000,1600]
1305	256	78.9	1	90	1.5	GE MEDICAL SYSTEMS	Optima MR450w	0.8594	0.8594	Body E24 AA2	220.0064	2075	256	3	3	6	3+3	CZ	3	KY	1	79	606.6	[50,100,1000]
1353	256	84.6	1	90	3	GE MEDICAL SYSTEMS	DISCOVERY MR750w	1.0156	1.0156	GEM Flex LG Full	259.9936	3244	256	4.4	4.4	7	4+3	PZ	5	KY	0	66	395.8	[100,1000,1600]
1299	256	84.6	1	90	3	GE MEDICAL SYSTEMS	DISCOVERY MR750w	1.0156	1.0156	GEM Flex LG Full	259.9936	3925	256	4.4	4.4	6	3+3	CZ	3	KY	0	75	741.8	[100,1000,1600]
1292	256	84.8	1	90	3	GE MEDICAL SYSTEMS	DISCOVERY MR750w	1.0156	1.0156	GEM Flex LG Full	259.9936	3925	256	5.2	5.2	7	3+4	PZ	4	KY	0	77	506.6	[100,1000,1600]
1796	256	85.4	1	90	3	GE MEDICAL SYSTEMS	DISCOVERY MR750w	0.8594	0.8594	FOVs E24 AA2	220.0064	3925	256	6	6	5	benign	PZ	4	KY	1	64	791.9	[100,1000,1600]
1638	256	84.5	1	90	3	GE MEDICAL SYSTEMS	DISCOVERY MR750w	1.0156	1.0156	GEM Flex LG Full	259.9936	3925	256	5	5	7	4+3	PZ	5	KY	0	73	786.8	[100,1000,1600]
1260	256	84.6	1	90	3	GE MEDICAL SYSTEMS	DISCOVERY MR750w	1.0156	1.0156	GEM Flex LG Full	259.9936	3925	256	5	5	5	benign	PZ	3	KY	0	44	925.3	[100,1000,1600]
1305	256	65.5	1	90	3	GE MEDICAL SYSTEMS	DISCOVERY MR750	0.9375	0.9375	EIS_eCoil Torso	240.0	4000	256	6.4	6.4	6	3+3	PZ	3	KY	1	70	684.1	[100,1000,1600]
1403	256	85.3	1	90	3	GE MEDICAL SYSTEMS	DISCOVERY MR750w	0.8594	0.8594	FOVs E24 AA2	220.0064	3250	256	4	4	7	3+4	CZ	2	KY	1	54	896.9	[100,1000,1600]
1358	256	81	60	90	3	SIEMENS	na	0.9375	0.9375			4200	120	4	4	5	benign	PZ	4	KY	0	56	979	[100,800,1600]
1219	256	84.5	1	90	3	GE MEDICAL SYSTEMS	DISCOVERY MR750w	1.0156	1.0156	GEM Flex LG Full	259.9936	3925	256	4	4	5	benign	CZ	3	KY	0	61	874.3	[100,1000,1600]
1361	256	85.4	1	90	3	GE MEDICAL SYSTEMS	DISCOVERY MR750w	0.8594	0.8594	FOVs E24 AA1	220.0064	3500	256	4.2	4.2	6	3+3	PZ	3	KY	1	53	1020	[100,1000,1600]
1481	256	85.5	1	90	3	GE MEDICAL SYSTEMS	DISCOVERY MR750w	0.8594	0.8594	FOVs E24 AA1	220.0064	3925	256	5	5	7	3+4	CZ	5	KY	1	58	458.1	[100,1000,1600]
1395	256	85.3	1	90	3	GE MEDICAL SYSTEMS	DISCOVERY MR750w	0.8594	0.8594	FOVs E24 AA2	220.0064	3400	256	6	6	7	3+4	PZ	4	KY	1	71	797	[100,1000,1600]
1394	256	84.6	1	90	3	GE MEDICAL SYSTEMS	DISCOVERY MR750w	1.0156	1.0156	GEM Flex LG Full	259.9936	2911	256	4.6	4.6	7	4+3	PZ	4	KY	0	63	434.7	[100,1000,1600]
1324	256	85.4	1	90	3	GE MEDICAL SYSTEMS	DISCOVERY MR750w	0.8594	0.8594	FOVs E24 AA1	220.0064	3400	256	4.4	4.4	5	benign	PZ	4	KY	1	70	726.7	[100,1000,1600]
1384	256	85.2	1	90	3	GE MEDICAL SYSTEMS	DISCOVERY MR750w	0.8594	0.8594	FOVs E24 AA2	220.0064	3257	256	4.6	4.6	6	3+3	ANT	5	KY	1	70	368.9	[100,1000,1600]
1166	256	84.4	1	90	3	GE MEDICAL SYSTEMS	DISCOVERY MR750w	1.0156	1.0156	GEM Flex LG Full	259.9936	3925	256	5	5	7	3+4	PZ	4	KY	0	79	597.3	[100,1000,1600]
1416	256	86	1	90	3	GE MEDICAL SYSTEMS	DISCOVERY MR750w	0.7031	0.7031	FOVs E24 AA1	179.9936	3925	256	5	5	5	benign	PZ	5	KY	1	75	387.4	[100,1000,1600]
1427	256	85.2	1	90	3	GE MEDICAL SYSTEMS	DISCOVERY MR750w	0.8594	0.8594	FOVs E24 AA2	220.0064	3925	256	5	5	7	3+4	PZ	5	KY	1	75	655.5	[100,1000,1600]
1314	256	85.2	1	90	3	GE MEDICAL SYSTEMS	DISCOVERY MR750w	0.8594	0.8594	FOVs E24 AA2	220.0064	3925	256	4	4	6	3+3	PZ	4	KY	1	72	380.6	[100,1000,1600]
1160	256	85.7	1	90	3	GE MEDICAL SYSTEMS	DISCOVERY MR750w	0.8594	0.8594	FOVs E24 AA1	220.0064	3400	256	5.2	5.2	9	4+5	PZ	5	KY	1	72	305.2	[100,1000,1600]
1110	256	84.7	1	90	3	GE MEDICAL SYSTEMS	DISCOVERY MR750w	1.0156	1.0156	GEM Flex LG Full	259.9936	3200	256	4.5	4.5	5	benign	PZ	4	KY	0	65	752.9	[100,1000,1600]
1345	256	82.5	1	90	3	GE MEDICAL SYSTEMS	na	1.0156	1.0156	Body Small 4	259.9936	4000	256	4.6	4.6	5	benign	CZ	5	KY	0	62	744.4	[100,1000]
1274	256	65.1	1	90	3	GE MEDICAL SYSTEMS	DISCOVERY MR750	1.0156	1.0156	32Body Lower 3	259.9936	4000	256	4	4	7	4+3	PZ	4	KY	0	62	465.3	[100,1000,1600]
1233	256	84.6	1	90	3	GE MEDICAL SYSTEMS	DISCOVERY MR750w	1.0156	1.0156	GEM Flex LG Full	259.9936	3925	256	4.5	4.5	5	benign	CZ	5	KY	0	71	754.6	[100,1000,1600]
1131.5	256	85.2	1	90	3	GE MEDICAL SYSTEMS	DISCOVERY MR750w	0.8594	0.8594	FOVs E24 AA1	220.0064	3925	256	5.8	5.8	5	benign	CZ	3	KY	1	61	851.6	[100,1000,1600]
1331.5	256	85.2	1	90	3	GE MEDICAL SYSTEMS	DISCOVERY MR750w	0.8594	0.8594	FOVs E24 AA1	220.0064	3251	256	4.4	4.4	6	3+3	PZ	4	KY	1	61	665.2	[100,1000,1600]
1794	256	85.6	1	90	3	GE MEDICAL SYSTEMS	DISCOVERY MR750w	0.8594	0.8594	FOVs E24 AA2	220.0064	3500	256	5.5	5.5	5	benign	PZ	4	KY	1	57	810.7	[100,1000,1600]
1671	256	65.4	1	90	3	GE MEDICAL SYSTEMS	DISCOVERY MR750	0.9375	0.9375	EIS_eCoil Torso	240.0	4000	256	4.4	4.4	5	benign	PZ	4	KY	1	74	890.1	[100,1000,1600]
1069	256	84.4	1	90	3	GE MEDICAL SYSTEMS	DISCOVERY MR750w	1.0156	1.0156	GEM Flex LG Full	259.9936	3925	256	5	5	8	4+4	PZ	4	KY	0	57	480	[100,1000,1600]
1434	256	85.4	1	90	3	GE MEDICAL SYSTEMS	DISCOVERY MR750w	0.8594	0.8594	FOVs E24 AA1	220.0064	3275	256	4.8	4.8	9	4+5	PZ	4	KY	1	66	743.8	[100,1000,1600]
1323	256	84.7	1	90	3	GE MEDICAL SYSTEMS	DISCOVERY MR750w	1.0156	1.0156	GEM Flex LG Full	259.9936	3225	256	5.4	5.4	5	benign	CZ	5	KY	0	83	584.5	[100,1000,1600]
1119	256	65	1	90	3	GE MEDICAL SYSTEMS	DISCOVERY MR750	1.0156	1.0156	32Ch Torso Ant	259.9936	4000	256	4	4	6	3+3	PZ	4	KY	0	66	722.3	[100,1000,1600]
1237	256	85.1	1	90	3	GE MEDICAL SYSTEMS	DISCOVERY MR750w	1.0156	1.0156	GEM Flex LG Full	259.9936	3925	256	4	4	7	3+4	PZ	5	KY	0	63	510.6	[100,1000,1600]
1362	256	85.4	1	90	3	GE MEDICAL SYSTEMS	DISCOVERY MR750w	0.8594	0.8594	FOVs E24 AA2	220.0064	3500	256	4	4	5	benign	PZ	4	KY	1	54	1040.2	[100,1000,1600]
1505	256	65.4	1	90	3	GE MEDICAL SYSTEMS	DISCOVERY MR750	0.9375	0.9375	EIS_eCoil Torso	240.0	4000	256	5	5	5	benign	PZ	4	KY	1	68	961.7	[100,1000,1600]
1629.5	256	85.4	1	90	3	GE MEDICAL SYSTEMS	DISCOVERY MR750w	0.8594	0.8594	FOVs E24 AA2	220.0064	3925	256	4.2	4.2	5	benign	PZ	3	KY	1	65	743.2	[100,1000,1600]
1217	256	84.4	1	90	3	GE MEDICAL SYSTEMS	DISCOVERY MR750w	1.0156	1.0156	GEM Flex LG Full	259.9936	3500	256	4	4	7	3+4	PZ	4	KY	0	64	906.2	[100,1000,1600]
1109	256	84.7	1	90	3	GE MEDICAL SYSTEMS	DISCOVERY MR750w	1.0156	1.0156	GEM Flex LG Full	259.9936	2891	256	5	5	8	4+4	PZ	4	KY	0	77	700.1	[100,1000,1600]
1159	256	84.2	1	90	3	GE MEDICAL SYSTEMS	DISCOVERY MR750w	1.0156	1.0156	GEM Flex LG Full	259.9936	3925	256	4	4	5	benign	PZ	2	KY	0	75	832	[100,1000,1600]
1308	256	84.4	1	90	3	GE MEDICAL SYSTEMS	DISCOVERY MR750w	1.0156	1.0156	GEM Flex LG Full	259.9936	3925	256	4	4	7	3+4	PZ	4	KY	0	72	752.4	[100,1000,1600]
1775	256	85.4	1	90	3	GE MEDICAL SYSTEMS	DISCOVERY MR750w	0.8594	0.8594	FOVs E24 AA2	220.0064	3239	256	4.5	4.5	5	benign	CZ	4	KY	1	63	687.6	[100,1000,1600]
1404	256	85.2	1	90	3	GE MEDICAL SYSTEMS	DISCOVERY MR750w	0.8594	0.8594	FOVs E24 AA2	220.0064	3527	256	4.5	4.5	7	4+3	PZ	5	KY	1	71	482.3	[100,1000,1600]
1418	256	65.3	1	90	3	GE MEDICAL SYSTEMS	DISCOVERY MR750	0.9375	0.9375	EIS_eCoil Torso	240.0	4000	256	4	4	9	4+5	PZ	5	KY	1	68	425.3	[100,1000,1600]
1252	256	84.6	1	90	3	GE MEDICAL SYSTEMS	DISCOVERY MR750w	1.0156	1.0156	GEM Flex LG Full	259.9936	3400	256	4	4	6	3+3	CZ	5	KY	0	71	643.7	[100,1000,1600]
1454	256	85.2	1	90	3	GE MEDICAL SYSTEMS	DISCOVERY MR750w	0.8594	0.8594	FOVs E24 AA2	220.0064	3925	256	4.6	4.6	5	benign	PZ	4	KY	1	78	625.4	[100,1000,1600]
1592	256	84.4	1	90	3	GE MEDICAL SYSTEMS	DISCOVERY MR750w	1.0156	1.0156	GEM Flex LG Full	259.9936	2929	256	4	4	6	3+3	CZ	3	KY	0	58	625.9	[100,1000,1600]
1422	256	85.5	1	90	3	GE MEDICAL SYSTEMS	DISCOVERY MR750w	0.8594	0.8594	FOVs E24 AA1	220.0064	3235	256	4	4	7	3+4	PZ	4	KY	1	67	542.1	[100,1000,1600]
1224.5	256	84.6	1	90	3	GE MEDICAL SYSTEMS	DISCOVERY MR750w	1.0156	1.0156	GEM Flex LG Full	259.9936	3925	256	4	4	9	4+5	PZ	5	KY	0	70	562.1	[100,1000,1600]
1317.5	256	84.5	1	90	3	GE MEDICAL SYSTEMS	DISCOVERY MR750w	1.0156	1.0156	GEM Flex LG Full	259.9936	2921	256	4	4	6	3+3	PZ	4	KY	0	57	598.6	[100,1000,1600]
1320	256	84.8	1	90	3	GE MEDICAL SYSTEMS	DISCOVERY MR750w	1.0156	1.0156	GEM Flex LG Full	259.9936	3925	256	4	4	5	benign	PZ	3	KY	0	37	789.1	[100,1000,1600]
1316.5	256	84.7	1	90	3	GE MEDICAL SYSTEMS	DISCOVERY MR750w	1.0156	1.0156	GEM Flex LG Full	259.9936	2925	256	4.5	4.5	6	3+3	ANT	3	KY	0	59	912.1	[100,1000,1600]
1564	256	84.6	1	90	3	GE MEDICAL SYSTEMS	DISCOVERY MR750w	1.0156	1.0156	GEM Flex LG Full	259.9936	3925	256	4.2	4.2	5	benign	PZ	3	KY	0	60	1007	[100,1000,1600]
1314	256	85.3	1	90	3	GE MEDICAL SYSTEMS	DISCOVERY MR750w	0.8594	0.8594	FOVs E24 AA1	220.0064	3500	256	5	5	6	3+3	ANT	5	KY	1	69	435.6	[100,1000,1600]
1420	256	84.4	1	90	3	GE MEDICAL SYSTEMS	DISCOVERY MR750w	1.0156	1.0156	GEM Flex LG Full	259.9936	3925	256	4.5	4.5	7	4+3	PZ	4	KY	0	78	550.7	[100,1000,1600]
1202	256	84.5	1	90	3	GE MEDICAL SYSTEMS	DISCOVERY MR750w	1.0156	1.0156	GEM Flex LG Full	259.9936	3925	256	5.2	5.2	6	3+3	PZ	4	KY	0	75	568.8	[100,1000,1600]
1036	256	84.6	1	90	3	GE MEDICAL SYSTEMS	DISCOVERY MR750w	1.0156	1.0156	GEM Flex LG Full	259.9936	3600	256	4.2	4.2	5	benign	PZ	4	KY	0	57	980.7	[100,1000,1600]
1209	256	84.5	1	90	3	GE MEDICAL SYSTEMS	DISCOVERY MR750w	1.0156	1.0156	GEM Flex LG Full	259.9936	3925	256	5	5	6	3+3	ANT	3	KY	0	74	662.2	[100,1000,1600]
1053	256	84.5	1	90	3	GE MEDICAL SYSTEMS	DISCOVERY MR750w	1.0156	1.0156	GEM Flex LG Full	259.9936	3500	256	4	4	7	3+4	PZ	4	KY	0	65	800.8	[100,1000,1600]
1251	256	65.3	1	90	3	GE MEDICAL SYSTEMS	DISCOVERY MR750	0.9375	0.9375	EIS_eCoil Torso	240.0	4000	256	5.6	5.6	5	benign	PZ	3	KY	1	54	824	[100,1000,1600]
1228	256	81	60	90	3	SIEMENS	Skyra	0.9375	0.9375			4200	120	4	4	6	3+3	PZ	4	KY	0	75	652.8	[100,800,1600]
1389	256	84.6	1	90	3	GE MEDICAL SYSTEMS	DISCOVERY MR750w	1.0156	1.0156	GEM Flex LG Full	259.9936	3925	256	4	4	8	4+4	PZ	4	KY	0	67	721	[100,1000,1600]
1546	256	84.6	1	90	3	GE MEDICAL SYSTEMS	DISCOVERY MR750w	1.0156	1.0156	GEM Flex LG Full	259.9936	3925	256	4	4	9	4+5	PZ	4	KY	0	73	634.7	[100,1000,1600]
1116	256	65	1	90	3	GE MEDICAL SYSTEMS	DISCOVERY MR750	0.9375	0.9375	EIS_eCoil Torso	240.0	4000	256	4	4	5	benign	PZ	3	KY	1	70	898.7	[100,1000,1600]
1553	256	84.5	1	90	3	GE MEDICAL SYSTEMS	DISCOVERY MR750w	1.0156	1.0156	GEM Flex LG Full	259.9936	3925	256	4	4	6	3+3	CZ	5	KY	0	77	414.9	[100,1000,1600]
862	256	84.4	1	90	3	GE MEDICAL SYSTEMS	DISCOVERY MR750w	1.0156	1.0156	GEM Flex LG Full	259.9936	3925	256	4.6	4.6	5	benign	PZ	4	KY	0	73	985.7	[100,1000,1600]
1464	256	84.7	1	90	3	GE MEDICAL SYSTEMS	DISCOVERY MR750w	1.0156	1.0156	GEM Flex LG Full	259.9936	3925	256	4.2	4.2	6	3+3	PZ	4	KY	0	61	655.4	[100,1000,1600]
1167	256	84.5	1	90	3	GE MEDICAL SYSTEMS	DISCOVERY MR750w	1.0156	1.0156	GEM Flex LG Full	259.9936	3925	256	6	6	6	3+3	CZ	3	KY	0	73	715.4	[100,1000,1600]
1209	256	84.9	1	90	3	GE MEDICAL SYSTEMS	DISCOVERY MR750w	1.0156	1.0156	GEM Flex LG Full	259.9936	3925	256	4	4	7	3+4	CZ	5	KY	0	66	433.3	[100,1000,1600]
1186	256	84.7	1	90	3	GE MEDICAL SYSTEMS	DISCOVERY MR750w	1.0156	1.0156	GEM Flex LG Full	259.9936	3925	256	6	6	5	benign	PZ	4	KY	0	74	720.4	[100,1000,1600]
1455	256	84.7	1	90	3	GE MEDICAL SYSTEMS	DISCOVERY MR750w	1.0156	1.0156	GEM Flex LG Full	259.9936	3925	256	4.4	4.4	6	3+3	PZ	5	KY	0	69	620.9	[100,1000,1600]
1282	256	85.2	1	90	3	GE MEDICAL SYSTEMS	DISCOVERY MR750w	0.8594	0.8594	FOVs E24 AA1	220.0064	3925	256	5	5	6	3+3	PZ	3	KY	1	52	657.5	[100,1000,1600]
1152	256	84.8	1	90	3	GE MEDICAL SYSTEMS	DISCOVERY MR750w	1.0156	1.0156	GEM Flex LG Full	259.9936	3250	256	4.2	4.2	6	3+3	CZ	5	KY	0	70	602.9	[100,1000,1600]
1198	256	65.4	1	90	3	GE MEDICAL SYSTEMS	DISCOVERY MR750	0.9375	0.9375	EIS_eCoil Torso	240.0	4000	256	4	4	5	benign	ANT	3	KY	1	70	728.5	[100,1000,1600]
1361	256	85.3	1	90	3	GE MEDICAL SYSTEMS	DISCOVERY MR750w	0.8594	0.8594	FOVs E24 AA2	220.0064	3925	256	4	4	6	3+3	PZ	5	KY	1	73	707.3	[100,1000,1600]
1360	256	85	1	90	3	GE MEDICAL SYSTEMS	DISCOVERY MR750w	0.8594	0.8594	FOVs E24 AA1	220.0064	3500	256	4.5	4.5	7	4+3	PZ	5	KY	1	73	730	[100,1000,1600]
1293	256	85.5	1	90	3	GE MEDICAL SYSTEMS	DISCOVERY MR750w	0.8594	0.8594	FOVs E24 AA2	220.0064	3925	256	5.4	5.4	5	benign	ANT	3	KY	1	57	627.2	[100,1000,1600]
1545	256	84.5	1	90	3	GE MEDICAL SYSTEMS	DISCOVERY MR750w	1.0156	1.0156	GEM Flex LG Full	259.9936	3500	256	4	4	7	3+4	PZ	4	KY	0	70	415.9	[100,1000,1600]
1286	256	84.7	1	90	3	GE MEDICAL SYSTEMS	DISCOVERY MR750w	1.0156	1.0156	GEM Flex LG Full	259.9936	3925	256	4.4	4.4	5	benign	PZ	4	KY	0	66	766.8	[100,1000,1600]
1159	256	65	1	90	3	GE MEDICAL SYSTEMS	DISCOVERY MR750	1.0156	1.0156	32Ch Torso Ant	259.9936	4000	256	4	4	6	3+3	PZ	4	KY	0	52	580	[100,1000,1600]
1444	256	85.3	1	90	3	GE MEDICAL SYSTEMS	DISCOVERY MR750w	0.8594	0.8594	FOVs E24 AA1	220.0064	3925	256	4.2	4.2	6	3+3	ANT	3	KY	1	59	701.3	[100,1000,1600]
1340	256	84.5	1	90	3	GE MEDICAL SYSTEMS	DISCOVERY MR750w	1.0156	1.0156	GEM Flex LG Full	259.9936	2875	256	5	5	5	benign	PZ	5	KY	0	77	580.8	[100,1000,1600]
1246	256	85.2	1	90	3	GE MEDICAL SYSTEMS	DISCOVERY MR750w	0.8594	0.8594	FOVs E24 AA1	220.0064	3925	256	4	4	5	benign	PZ	4	KY	1	72	616.2	[100,1000,1600]
1285	256	84.6	1	90	3	GE MEDICAL SYSTEMS	DISCOVERY MR750w	1.0156	1.0156	GEM Flex LG Full	259.9936	3925	256	6	6	9	4+5	PZ	5	KY	0	74	515.3	[100,1000,1600]
1578	256	85.2	1	90	3	GE MEDICAL SYSTEMS	DISCOVERY MR750w	0.8594	0.8594	FOVs E24 AA2	220.0064	3925	256	4.4	4.4	6	3+3	PZ	4	KY	1	57	792.5	[100,1000,1600]
1281	256	85.2	1	90	3	GE MEDICAL SYSTEMS	DISCOVERY MR750w	0.8594	0.8594	FOVs E24 AA1	220.0064	3925	256	4	4	5	benign	PZ	1	KY	1	62	1011.8	[100,1000,1600]
1315	256	84.4	1	90	3	GE MEDICAL SYSTEMS	DISCOVERY MR750w	1.0156	1.0156	GEM Flex LG Full	259.9936	3925	256	4	5.5	9	5+4	PZ	5	KY	0	73	646.3	[100,1000,1600]
1301	256	84.6	1	90	3	GE MEDICAL SYSTEMS	DISCOVERY MR750w	1.0156	1.0156	GEM Flex LG Full	259.9936	3925	256	4	4	5	benign	CZ	3	KY	0	46	809.5	[100,1000,1600]
1315	256	84.6	1	90	3	GE MEDICAL SYSTEMS	DISCOVERY MR750w	1.0156	1.0156	GEM Flex LG Full	259.9936	3925	256	5	5	5	benign	PZ	3	KY	0	69	1185.44	[100,1000,1600]
1088.5	256	65	1	90	3	GE MEDICAL SYSTEMS	DISCOVERY MR750	0.9375	0.9375	EIS_eCoil Torso	240.0	4000	256	4.2	4.2	6	3+3	PZ	4	KY	1	68	750.9	[100,1000,1600]
1098	256	84.9	1	90	3	GE MEDICAL SYSTEMS	DISCOVERY MR750w	1.0156	1.0156	GEM Flex LG Full	259.9936	3925	256	4.4	4.4	5	benign	CZ	3	KY	0	63	790.8	[100,1000,1600]
1415	256	84.4	1	90	3	GE MEDICAL SYSTEMS	DISCOVERY MR750w	1.0156	1.0156	GEM Flex LG Full	259.9936	3925	256	4	4	6	3+3	PZ	4	KY	0	60	619	[100,1000,1600]
1331	256	82.6	1	90	3	GE MEDICAL SYSTEMS	na	1.0156	1.0156	Body Small 5	259.9936	3400	256	7.6	7.6	5	benign	PZ	4	KY	0	72	842.7	[100,1000]
1324	256	81	60	90	3	SIEMENS	Skyra	0.9375	0.9375			4200	120	4	4	7	3+4	PZ	4	KY	0	72	786	[100,800,1600]
1522	256	85.4	1	90	3	GE MEDICAL SYSTEMS	DISCOVERY MR750w	0.8594	0.8594	FOVs E24 AA2	220.0064	3925	256	4.5	4.5	5	benign	PZ	4	KY	1	63	923.556	[100,1000,1600]
1433	256	81	60	90	3	SIEMENS	na	0.9375	0.9375			4200	120	4	4	6	3+3	CZ	4	KY	0	61	598.5	[100,800,1600]
1580	256	84.6	1	90	3	GE MEDICAL SYSTEMS	DISCOVERY MR750w	1.0156	1.0156	GEM Flex LG Full	259.9936	3925	256	5	5	6	3+3	CZ	5	KY	0	65	652	[100,1000,1600]
1295	256	84.6	1	90	3	GE MEDICAL SYSTEMS	DISCOVERY MR750w	1.0156	1.0156	GEM Flex LG Full	259.9936	3925	256	6	6	7	3+4	ANT	3	KY	0	61	627.5	[100,1000,1600]
1539	256	75.8	1	90	1.5	GE MEDICAL SYSTEMS	Optima MR450w	0.8594	0.8594	Body E24 AA2	220.0064	2000	256	3	3	5	benign	CZ	3	KY	1	52	835.7	[50,100,1000]
1240	256	84.6	1	90	3	GE MEDICAL SYSTEMS	DISCOVERY MR750w	1.0156	1.0156	GEM Flex LG Full	259.9936	3925	256	4.5	4.5	7	4+3	ANT	5	KY	0	62	409.2	[100,1000,1600]
1450.5	256	85.3	1	90	3	GE MEDICAL SYSTEMS	DISCOVERY MR750w	0.8594	0.8594	FOVs E24 AA2	220.0064	3400	256	5.5	5.5	5	benign	ANT	3	KY	1	52	901.1	[100,1000,1600]
1180.5	256	84.5	1	90	3	GE MEDICAL SYSTEMS	DISCOVERY MR750w	1.0156	1.0156	GEM Flex LG Full	259.9936	3925	256	5	5	7	3+4	ANT	5	KY	0	70	467.5	[100,1000,1600]
1216	256	84.7	1	90	3	GE MEDICAL SYSTEMS	DISCOVERY MR750w	1.0156	1.0156	GEM Flex LG Full	259.9936	3400	256	4	4	5	benign	CZ	3	KY	0	66	634	[100,1000,1600]
1251	256	85.4	1	90	3	GE MEDICAL SYSTEMS	DISCOVERY MR750w	0.8594	0.8594	FOVs E24 AA2	220.0064	3243	256	4	4	7	3+4	PZ	5	KY	1	67	567.6	[100,1000,1600]
1396	256	85.3	1	90	3	GE MEDICAL SYSTEMS	DISCOVERY MR750w	0.8594	0.8594	FOVs E24 AA1	220.0064	3925	256	5	5	5	benign	PZ	3	KY	1	47	852.2	[100,1000,1600]
1393	256	85.4	1	90	3	GE MEDICAL SYSTEMS	DISCOVERY MR750w	0.8594	0.8594	FOVs E24 AA2	220.0064	3250	256	5.5	5.5	7	3+4	CZ	5	KY	1	69	370.5	[100,1000,1600]
1201.5	256	84.4	1	90	3	GE MEDICAL SYSTEMS	DISCOVERY MR750w	1.0156	1.0156	Body 36 AA1	259.9936	3925	256	5	5	6	3+3	ANT	5	KY	0	80	511.5	[100,1000,1600]
1263	256	81	60	90	3	SIEMENS	Skyra	0.9375	0.9375			5000	120	4	4	6	3+3	CZ	5	KY	0	81	574.9	[100,800,1600]
1298	256	84.4	1	90	3	GE MEDICAL SYSTEMS	DISCOVERY MR750w	1.0156	1.0156	GEM Flex LG Full	259.9936	3925	256	4.4	4.4	6	3+3	CZ	4	KY	0	75	480.4	[100,1000,1600]
1115	256	64.9	1	90	3	GE MEDICAL SYSTEMS	na	1.0156	1.0156	32Body Lower 3	259.9936	4000	256	5	5	6	3+3	CZ	4	KY	0	64	698.2	[100,1000]
1766	256	85.2	1	90	3	GE MEDICAL SYSTEMS	DISCOVERY MR750w	0.8594	0.8594	FOVs E24 AA2	220.0064	3925	256	5.4	5.4	5	benign	CZ	3	KY	1	65	899.3	[100,1000,1600]
1088	256	85.4	1	90	3	GE MEDICAL SYSTEMS	DISCOVERY MR750w	0.8594	0.8594	FOVs E24 AA1	220.0064	3500	256	5	5	5	benign	PZ	3	KY	1	61	854.3	[100,1000,1600]
1523	256	65.5	1	90	3	GE MEDICAL SYSTEMS	DISCOVERY MR750	0.9375	0.9375	EIS_eCoil Torso	240.0	4000	256	5	5	5	benign	PZ	3	KY	1	66	813	[100,1000,1600]
1214	256	84.8	1	90	3	GE MEDICAL SYSTEMS	DISCOVERY MR750w	1.0156	1.0156	FOVs 24 AA2	259.9936	3925	256	4.8	4.8	6	3+3	CZ	5	KY	0	68	546.7	[100,1000,1600]
1393	256	84.7	1	90	3	GE MEDICAL SYSTEMS	DISCOVERY MR750w	1.0156	1.0156	GEM Flex LG Full	259.9936	3925	256	4.5	4.5	5	benign	PZ	4	KY	0	51	922.6	[100,1000,1600]
1426	256	65	1	90	3	GE MEDICAL SYSTEMS	DISCOVERY MR750	1.0156	1.0156	32Ch Torso Ant	259.9936	4000	256	5	5	5	benign	CZ	3	KY	0	52	787.1	[100,1000,1600]
1338	256	84.6	1	90	3	GE MEDICAL SYSTEMS	DISCOVERY MR750w	1.0156	1.0156	GEM Flex LG Full	259.9936	3000	256	7	7	5	benign	PZ	3	KY	0	63	964.7	[100,1000,1600]
1358	256	65.3	1	90	3	GE MEDICAL SYSTEMS	DISCOVERY MR750	1.0156	1.0156	32Ch Torso Ant	259.9936	4000	256	5	5	6	3+3	PZ	5	KY	0	65	549.7	[100,1000,1600]
1335	256	85.2	1	90	3	GE MEDICAL SYSTEMS	DISCOVERY MR750w	0.8594	0.8594	FOVs E24 AA2	220.0064	3925	256	4.6	4.6	5	benign	PZ	4	KY	1	53	990.9	[100,1000,1600]
1160	256	85.5	1	90	3	GE MEDICAL SYSTEMS	DISCOVERY MR750w	0.8594	0.8594	FOVs E24 AA2	220.0064	3925	256	4.6	4.6	7	3+4	PZ	3	KY	1	56	717.6	[100,1000,1600]
1226	256	65	1	90	3	GE MEDICAL SYSTEMS	DISCOVERY MR750	1.0156	1.0156	32Ch Torso Ant	259.9936	4000	256	5	5	9	4+5	PZ	4	KY	0	73	585.5	[100,1000,1600]
1373	256	85.2	1	90	3	GE MEDICAL SYSTEMS	DISCOVERY MR750w	0.8594	0.8594	FOVs E24 AA1	220.0064	3275	256	4.5	4.5	6	3+3	CZ	4	KY	1	70	748	[100,1000,1600]
1188	256	84.3	1	90	3	GE MEDICAL SYSTEMS	DISCOVERY MR750w	1.0156	1.0156	GEM Flex LG Full	259.9936	3925	256	5	5	7	4+3	PZ	5	KY	0	60	535.6	[100,1000,1600]
1225	256	84.6	1	90	3	GE MEDICAL SYSTEMS	DISCOVERY MR750w	1.0156	1.0156	GEM Flex LG Full	259.9936	2895	256	4	4	7	3+4	PZ	3	KY	0	59	714.2	[100,1000,1600]
1195	256	65.4	1	90	3	GE MEDICAL SYSTEMS	DISCOVERY MR750	1.0156	1.0156	32Ch Torso Ant	259.9936	4000	256	5	5	5	benign	PZ	3	KY	0	64	828.9	[100,1000,1600]
1353	256	85.5	1	90	3	GE MEDICAL SYSTEMS	DISCOVERY MR750w	0.8594	0.8594	FOVs E24 AA1	220.0064	3925	256	4.8	4.8	5	benign	PZ	4	KY	1	68	908.1	[100,1000,1600]
1244	256	84.5	1	90	3	GE MEDICAL SYSTEMS	DISCOVERY MR750w	1.0156	1.0156	GEM Flex LG Full	259.9936	3925	256	4	4	5	benign	PZ	4	KY	0	74	675.7	[100,1000,1600]
1767	256	84.6	1	90	3	GE MEDICAL SYSTEMS	DISCOVERY MR750w	1.0156	1.0156	FOVs 24 AA2	259.9936	3925	256	4.5	4.5	5	benign	PZ	4	KY	0	76	574.1	[100,1000,1600]
1201	256	85.2	1	90	3	GE MEDICAL SYSTEMS	DISCOVERY MR750w	0.8594	0.8594	FOVs E24 AA2	220.0064	3925	256	5.2	5.2	7	4+3	PZ	4	KY	1	60	783.3	[100,1000,1600]
1447	256	85.3	1	90	3	GE MEDICAL SYSTEMS	DISCOVERY MR750w	0.8594	0.8594	FOVs E24 AA2	220.0064	3400	256	4	4	9	4+5	ANT	5	KY	1	82	514.6	[100,1000,1600]
1394	256	84.5	1	90	3	GE MEDICAL SYSTEMS	DISCOVERY MR750w	1.0156	1.0156	FOVs 24 AA1	259.9936	3925	256	4	4	7	3+4	PZ	4	KY	0	65	775.2	[100,1000,1600]
1197	256	84.7	1	90	3	GE MEDICAL SYSTEMS	DISCOVERY MR750w	1.0156	1.0156	GEM Flex LG Full	259.9936	3400	256	4	4	6	3+3	PZ	4	KY	0	58	716.3	[100,1000,1600]
1382	256	85.1	1	90	3	GE MEDICAL SYSTEMS	DISCOVERY MR750w	0.8594	0.8594	FOVs E24 AA2	220.0064	3925	256	4.2	4.2	6	3+3	CZ	5	KY	1	64	493.1	[100,1000,1600]
1330	256	85.2	1	90	3	GE MEDICAL SYSTEMS	DISCOVERY MR750w	0.8594	0.8594	FOVs E24 AA1	220.0064	3925	256	4	4	7	4+3	CZ	5	KY	1	56	568.7	[100,1000,1600]
1361	256	84.5	1	90	3	GE MEDICAL SYSTEMS	DISCOVERY MR750w	1.0156	1.0156	GEM Flex LG Full	259.9936	3450	256	5.5	5.5	6	3+3	PZ	5	KY	0	67	674.7	[100,1000,1600]
1389	256	84.6	1	90	3	GE MEDICAL SYSTEMS	DISCOVERY MR750w	1.0156	1.0156	GEM Flex LG Full	259.9936	3925	256	5	5	9	5+4	PZ	4	KY	0	77	-14.2	[100,1000,1600]
1360	256	65.2	1	90	3	GE MEDICAL SYSTEMS	DISCOVERY MR750	1.0156	1.0156	32Ch Torso Ant	259.9936	4000	256	5	5	5	benign	PZ	5	KY	0	64	611.1	[100,1000,1600]
1442	256	84.7	1	90	3	GE MEDICAL SYSTEMS	DISCOVERY MR750w	1.0156	1.0156	GEM Flex LG Full	259.9936	3400	256	6	6	8	5+3	PZ	5	KY	0	74	521.5	[100,1000,1600]
1230	256	84.7	1	90	3	GE MEDICAL SYSTEMS	DISCOVERY MR750w	1.0156	1.0156	GEM Flex LG Full	259.9936	3500	256	5.8	5.8	5	benign	CZ	3	KY	0	72	786.1	[100,1000,1600]
1267	256	85.4	1	90	3	GE MEDICAL SYSTEMS	DISCOVERY MR750w	0.8594	0.8594	FOVs E24 AA2	220.0064	3925	256	4	4	6	3+3	PZ	4	KY	1	61	635.6	[100,1000,1600]
1442.5	256	85.8	1	90	3	GE MEDICAL SYSTEMS	DISCOVERY MR750w	0.8594	0.8594	FOVs E24 AA1	220.0064	3500	256	4.6	4.6	6	3+3	PZ	3	KY	1	54	812.7	[100,1000,1600]
1611	256	85.1	1	90	3	GE MEDICAL SYSTEMS	DISCOVERY MR750w	0.8594	0.8594	FOVs E24 AA2	220.0064	3925	256	4.4	4.4	5	benign	PZ	3	KY	1	66	1308.22	[100,1000,1600]
1301	256	84.9	1	90	3	GE MEDICAL SYSTEMS	DISCOVERY MR750w	0.9375	0.9375	GEM Flex LG Full	240.0	3600	256	5	5	5	benign	PZ	3	KY	0	68	794.4	[100,1000,1600]
1471	256	84.2	1	90	3	GE MEDICAL SYSTEMS	DISCOVERY MR750w	1.0156	1.0156	GEM Flex LG Full	259.9936	3925	256	5	5	7	3+4	PZ	5	KY	0	75	573.2	[100,1000,1600]
1186	256	84.5	1	90	3	GE MEDICAL SYSTEMS	DISCOVERY MR750w	1.0156	1.0156	GEM Flex LG Full	259.9936	3925	256	6	6	6	3+3	PZ	4	KY	0	62	1097.8	[100,1000,1600]
905	256	84.4	1	90	3	GE MEDICAL SYSTEMS	DISCOVERY MR750w	1.0156	1.0156	GEM Flex LG Full	259.9936	3925	256	4	4	6	3+3	PZ	4	KY	0	69	649.2	['100', '1000']
1325	256	85.3	1	90	3	GE MEDICAL SYSTEMS	DISCOVERY MR750w	0.8594	0.8594	FOVs E24 AA2	220.0064	3925	256	4	4	5	benign	ANT	4	KY	1	60	479.7	[100,1000,1600]
1297	256	84.7	1	90	3	GE MEDICAL SYSTEMS	DISCOVERY MR750w	1.0156	1.0156	GEM Flex LG Full	259.9936	3375	256	4.2	4.2	5	benign	PZ	3	KY	0	57	940.1	[100,1000,1600]
1174	256	64.9	1	90	3	GE MEDICAL SYSTEMS	DISCOVERY MR750	1.0156	1.0156	32Ch Torso Ant	259.9936	4000	256	4	4	5	benign	PZ	3	KY	0	62	846.1	['100', '1000']

## Sheet: PerLesion
PatientID	Columns	EchoTime	EchoTrainLength	FlipAngle	LesionNo	MagneticFieldStrength	Manufacturer	ManufacturerModelName	PixelSpacing_X	PixelSpacing_Y	ReceiveCoilName	ReconstructionDiameter	RepetitionTime	Rows	SliceThickness	SpacingBetweenSlices	Institution	Gleason	Gleason_prior	Location	PIRADS	Segmentation	Coil	Age	Pixelvalue_9	b_value
1	256	90	71	90	1	3	SIEMENS	Skyra	0.859375	0.859375			4400	256	4	4	AZ	5	benign	PZ	3	AK	1	59	916.6	[50,400,800]
2	256	90	71	90	1	3	SIEMENS	Skyra	0.859375	0.859375			4400	256	4	4	AZ	7	3+4	PZ	3	AK	1	72	813.1	[50,400,800]
3	256	90	71	90	1	3	SIEMENS	Skyra	0.859375	0.859375			4400	256	4	4	AZ	7	4+3	PZ	4	AK	1	74	589.1	[50,400,800]
4	136	78	62	90	1	3	SIEMENS	Skyra	0.85069441795349	0.85069441795349			5600	288	4	4	AZ	8	5+3	PZ	4	AK	1	67	860.2	[100,400,800]
5	256	90	71	90	2	3	SIEMENS	Skyra	0.859375	0.859375			4400	256	4	4	AZ	9	4+5	PZ	4	AK	1	63	686.1	[50,400,800]
5	256	90	71	90	3	3	SIEMENS	Skyra	0.859375	0.859375			4400	256	4	4	AZ	9	4+5	PZ	4	AK	1	63	526.6	[50,400,800]
5	256	90	71	90	1	3	SIEMENS	Skyra	0.859375	0.859375			4400	256	4	4	AZ	9	4+5	PZ	5	AK	1	63	414.8	[50,400,800]
6	136	59	27	90	1	3	SIEMENS	Skyra	0.85069441795349	0.85069441795349			4600	288	4	4	AZ	5	benign	PZ	4	AK	0	56	739.2	[50,400,800]
7	256	81	71	90	2	3	SIEMENS	Skyra	0.859375	0.859375			4500	256	4	4	AZ	5	benign	PZ	3	AK	1	57	762.1	[100,400,800]
7	256	81	71	90	1	3	SIEMENS	Skyra	0.859375	0.859375			4500	256	4	4	AZ	5	benign	PZ	3	AK	1	57	1072	[100,400,800]
8	256	90	71	90	1	3	SIEMENS	Skyra	0.859375	0.859375			4400	256	4	4	AZ	7	3+4	CZ	3	AK	1	56	548.8	[50,400,800]
9	256	95	77	90	1	3	SIEMENS	Skyra	0.859375	0.859375			4600	256	4	4	AZ	6	3+3	PZ	3	AK	1	63	1053.4	[50,400,800]
10	256	81	71	90	1	3	SIEMENS	Skyra	0.859375	0.859375			4500	256	4	4	AZ	7	4+3	PZ	4	HT	1	50	673.3	[100,400,800]
11	256	90	71	90	1	3	SIEMENS	Skyra	0.859375	0.859375			5700	256	4	4	AZ	7	3+4	PZ	4	AK	1	56	743.5	[50,400,800]
12	256	81	71	90	1	3	SIEMENS	Skyra	0.859375	0.859375			4700	256	4	4	AZ	9	4+5	PZ	5	HT	1	64	314	[100,400,800]
13	256	81	71	90	1	3	SIEMENS	Skyra	0.859375	0.859375			4500	256	4	4	AZ	7	4+3	PZ	5	HT	1	58	748.7	[100,400,800]
14	256	90	71	90	1	3	SIEMENS	Skyra	0.859375	0.859375			5000	256	4	4	AZ	7	4+3	PZ	4	AK	1	53	1115	[50,400,800]
15	256	81	71	90	2	3	SIEMENS	Skyra	0.859375	0.859375			4500	256	4	4	AZ	7	3+4	PZ	4	HT	1	65	797.7	[100,400,800]
15	256	81	71	90	3	3	SIEMENS	Skyra	0.859375	0.859375			4500	256	4	4	AZ	6	3+3	PZ	4	HT	1	65	609.3	[100,400,800]
15	256	81	71	90	1	3	SIEMENS	Skyra	0.859375	0.859375			4500	256	4	4	AZ	7	3+4	ANT	5	HT	1	65	459.9	[100,400,800]
16	256	81	71	90	2	3	SIEMENS	Skyra	0.859375	0.859375			4500	256	4	4	AZ	7	3+4	ANT	4	AK	1	60	704.7	[100,400,800]
16	256	81	71	90	1	3	SIEMENS	Skyra	0.859375	0.859375			4500	256	4	4	AZ	7	3+4	ANT	5	AK	1	60	785.8	[100,400,800]
17	136	59	27	90	2	3	SIEMENS	Skyra	0.85069441795349	0.85069441795349			4300	288	4	4	AZ	7	4+3	PZ	4	AK	0	71	892.8	[50,400,800]
17	136	59	27	90	1	3	SIEMENS	Skyra	0.85069441795349	0.85069441795349			4300	288	4	4	AZ	7	4+3	PZ	5	AK	0	71	619.9	[50,400,800]
18	136	59	27	90	1	3	SIEMENS	Skyra	0.85069441795349	0.85069441795349			4600	288	4	4	AZ	5	benign	PZ	4	AK	0	51	982.3	[50,400,800]
19	256	0.081	71	90	1	3	Siemens	Skyra	0.859375	0.859375	Spine_32		4.5	256	4	4	AZ	5	benign	PZ	3	NT	1	73	1208	[100, 400, 800, 1600]
20	136	0.077	62	90	1	3	Siemens	Skyra	0.85069441795349	0.85069441795349	Spine_32		4	288	4	4	AZ	5	benign	CZ	4	NT	0	56	688.2	[100, 400, 800, 1600]
21	136	0.077	62	90	2	3	Siemens	Skyra	0.85069441795349	0.85069441795349	Spine_32		4.6	288	4	4	AZ	6	3+3	PZ	5	NT	0	53	792	[100, 400, 800, 1600]
21	136	0.077	62	90	1	3	Siemens	Skyra	0.85069441795349	0.85069441795349	Spine_32		4.6	288	4	4	AZ	6	3+3	PZ	4	NT	0	53	942.6	[100, 400, 800, 1600]
22	256	81	71	90	2	3	SIEMENS	Skyra	0.859375	0.859375			4500	256	4	4	AZ	6	3+3	PZ	2	HT	1	66	1099.9	[100,400,800]
22	256	81	71	90	1	3	SIEMENS	Skyra	0.859375	0.859375			4500	256	4	4	AZ	5	benign	PZ	4	HT	1	66	1109.1	[100,400,800]
23	256	0.081	71	90	1	3	Siemens	Skyra	0.859375	0.859375	Spine_32		4.5	256	4	4	AZ	8	4+4	ANT	4	HT	1	63	769.385	[100,400,800]
24	136	77	62	90	1	3	SIEMENS	Skyra	0.85069441795349	0.85069441795349			6000	288	4	4	AZ	6	3+3	CZ	5	HT	0	62	739.5	[100,400,800]
25	136	59	27	90	1	3	SIEMENS	Skyra	0.85069441795349	0.85069441795349			5300	288	4	4	AZ	5	benign	PZ	4	AK	0	58	767.7	[50,400,800]
26	256	0.081	71	90	2	3	Siemens	Skyra	0.859375	0.859375	Spine_32		4.5	256	4	4	AZ	5	benign	ANT	4	NT	1	68	696.3	[100, 400, 800, 1600]
26	256	0.081	71	90	1	3	Siemens	Skyra	0.859375	0.859375	Spine_32		4.5	256	4	4	AZ	5	benign	PZ	4	NT	1	68	652.1	[100, 400, 800, 1600]
27	68	0.078	80	90	1	3	Siemens	Skyra	1.701388835907	1.701388835907	8Ch_Breast_H_Sen		4.2	144	4	4	AZ	5	benign	PZ	3	NT	0	45	1083.62	[100, 400, 800]
28	136	0.077	62	90	1	3	Siemens	Skyra	0.85069441795349	0.85069441795349	8Ch_Breast_F_Sen		4	288	4	4	AZ	6	3+3	CZ	5	NT	0	57	383	[50, 100, 400, 800]
29	256	0.082	71	90	2	3	Siemens	Skyra	0.859375	0.859375	Body_18		4.5	256	4	4	AZ	9	4+5	PZ	4	NT	1	67	461.2	[50, 100, 400, 1000]
29	256	0.082	71	90	1	3	Siemens	Skyra	0.859375	0.859375	Body_18		4.5	256	4	4	AZ	9	4+5	CZ	5	NT	1	67	509.1	[50, 100, 400, 1000]
30	256	0.081	71	90	2	3	Siemens	Skyra	0.859375	0.859375	Spine_32		4.5	256	4	4	AZ	5	benign	PZ	3	NT	1	70	1008.8	[100, 400, 800, 1600]
30	256	0.081	71	90	1	3	Siemens	Skyra	0.859375	0.859375	Spine_32		4.5	256	4	4	AZ	5	benign	PZ	3	NT	1	70	1175.2	[100, 400, 800, 1600]
31	256	0.082	71	90	1	3	Siemens	Skyra	0.859375	0.859375	Spine_32		4.9	256	4	4	AZ	7	3+4	PZ	5	NT	0	55	777.2	[50, 100, 400, 1000]
32	256	81	71	90	2	3	SIEMENS	Skyra	0.859375	0.859375			4900	256	4	4	AZ	6	3+3	CZ	2	AK	1	61	861.3	[100,400,800]
32	256	81	71	90	1	3	SIEMENS	Skyra	0.859375	0.859375			4900	256	4	4	AZ	6	3+3	PZ	5	AK	1	61	889.3	[100,400,800]
33	256	0.081	71	90	1	3	Siemens	Skyra	0.859375	0.859375	Body_18		4.5	256	4	4	AZ	6	3+3	PZ	4	NT	1	62	982.5	[100, 400, 800, 1600]
34	256	0.082	71	90	1	3	Siemens	Skyra	0.859375	0.859375	Body_30		4.5	256	4	4	AZ	6	3+3	PZ	3	NT	1	55	928.6	[50, 100, 400, 1000]
35	256	0.081	71	90	2	3	Siemens	Skyra	0.859375	0.859375	Body_18		4.5	256	4	4	AZ	5	benign	PZ	3	NT	1	72	1031.6	[100, 400, 800, 1600]
35	256	0.081	71	90	1	3	Siemens	Skyra	0.859375	0.859375	Body_18		4.5	256	4	4	AZ	5	benign	PZ	4	NT	1	72	1140.7	[100, 400, 800, 1600]
36	256	0.081	71	90	1	3	Siemens	Skyra	0.859375	0.859375	Spine_32		4.5	256	4	4	AZ	6	3+3	PZ	4	NT	1	59	1332.8	[100, 400, 800, 1600]
37	256	81	71	90	2	3	SIEMENS	Skyra	0.859375	0.859375			4500	256	4	4	AZ	5	benign	PZ	4	HT	1	67	846.3	[100,400,800]
37	256	81	71	90	3	3	SIEMENS	Skyra	0.859375	0.859375			4500	256	4	4	AZ	7	3+4	ANT	5	HT	1	67	614.4	[100,400,800]
37	256	81	71	90	1	3	SIEMENS	Skyra	0.859375	0.859375			4500	256	4	4	AZ	5	benign	PZ	3	HT	1	67	798.5	[100,400,800]
38	256	81	71	90	2	3	SIEMENS	Skyra	0.859375	0.859375			4500	256	4	4	AZ	5	benign	PZ	3	HT	1	60	1225.5	[100,400,800]
38	256	81	71	90	3	3	SIEMENS	Skyra	0.859375	0.859375			4500	256	4	4	AZ	6	3+3	PZ	2	HT	1	60	1004.1	[100,400,800]
38	256	81	71	90	1	3	SIEMENS	Skyra	0.859375	0.859375			4500	256	4	4	AZ	5	benign	PZ	3	HT	1	60	1020.5	[100,400,800]
39	136	0.077	62	90	1	3	Siemens	Skyra	0.85069441795349	0.85069441795349	8Ch_Breast_H_Sen		4	288	4	4	AZ	7	3+4	ANT	5	NT	0	65	222.1	[100, 400, 800, 1600]
40	256	0.081	71	90	2	3	Siemens	Skyra	0.859375	0.859375	Spine_32		3.9	256	4	4	AZ	6	3+3	CZ	4	NT	1	59	680.9	[100, 400, 800, 1600]
40	256	0.081	71	90	1	3	Siemens	Skyra	0.859375	0.859375	Spine_32		3.9	256	4	4	AZ	5	benign	PZ	4	NT	1	59	893.3	[100, 400, 800, 1600]
41	256	0.082	71	90	1	3	Siemens	Skyra	0.859375	0.859375	Body_18		4.5	256	4	4	AZ	5	benign	ANT	5	NT	1	68	312.9	[50, 100, 400, 1000]
42	256	0.089	81	90	1	3	Siemens	Skyra	0.859375	0.859375	Spine_32		5.1	256	4	4	AZ	5	benign	PZ	5	NT	0	62	372.4	[50, 100, 400, 1000]
43	256	0.082	71	90	1	3	Siemens	Skyra	0.859375	0.859375	Spine_32		4.5	256	4	4	AZ	5	benign	CZ	2	NT	1	53	802.7	[50, 100, 400, 1000]
44	256	0.082	71	90	2	3	Siemens	Skyra	0.859375	0.859375	Body_18		4.5	256	4	4	AZ	7	3+4	PZ	3	NT	1	64	1365.6	[50, 100, 400, 1000]
44	256	0.082	71	90	1	3	Siemens	Skyra	0.859375	0.859375	Body_18		4.5	256	4	4	AZ	7	4+3	PZ	5	NT	1	64	919.9	[50, 100, 400, 1000]
45	136	77	62	90	2	3	SIEMENS	Skyra	0.85069441795349	0.85069441795349			4000	288	4	4	AZ	5	benign	PZ	2	HT	0	62	1241.8	[100,400,800]
45	136	77	62	90	1	3	SIEMENS	Skyra	0.85069441795349	0.85069441795349			4000	288	4	4	AZ	6	3+3	PZ	4	HT	0	62	984.3	[100,400,800]
46	256	0.082	71	90	1	3	Siemens	Skyra	0.859375	0.859375	Body_18		5.1	256	4	4	AZ	8	4+4	PZ	5	NT	1	67	190.1	[50, 100, 400, 1000]
47	256	90	71	90	2	3	SIEMENS	Skyra	0.859375	0.859375			5400	256	4	4	AZ	6	3+3	PZ	4	AK	1	79	647.6	[50,400,800]
47	256	90	71	90	1	3	SIEMENS	Skyra	0.859375	0.859375			5400	256	4	4	AZ	6	3+3	PZ	4	AK	1	79	465	[50,400,800]
48	256	0.081	71	90	2	3	Siemens	Skyra	0.859375	0.859375	Body_18		4.5	256	4	4	AZ	7	3+4	PZ	3	HT	1	57	879.6	[100,400,800]
48	256	0.081	71	90	1	3	Siemens	Skyra	0.859375	0.859375	Body_18		4.5	256	4	4	AZ	8	3+5	PZ	4	HT	1	57	918.1	[100,400,800]
49	256	81	71	90	1	3	SIEMENS	Skyra	0.859375	0.859375			4500	256	4	4	AZ	8	4+4	PZ	5	HT	1	64	743.3	[100,400,800]
50	136	77	62	90	2	3	SIEMENS	Skyra	0.85069441795349	0.85069441795349			4000	288	4	4	AZ	5	benign	ANT	4	HT	0	76	668.1	[100,400,800]
50	136	77	62	90	1	3	SIEMENS	Skyra	0.85069441795349	0.85069441795349			4000	288	4	4	AZ	6	3+3	PZ	5	HT	0	76	637.5	[100,400,800]
51	256	90	71	90	1	3	SIEMENS	Skyra	0.859375	0.859375			4400	256	4	4	AZ	7	4+3	PZ	5	AK	1	63	576	[50,400,800]
52	256	0.082	71	90	2	3	Siemens	Skyra	0.859375	0.859375	Prostate_2_H_Sen		3.9	256	4	4	AZ	7	3+4	PZ	4	NT	1	68	907.8	[50, 100, 400, 1000]
52	256	0.082	71	90	1	3	Siemens	Skyra	0.859375	0.859375	Prostate_2_H_Sen		3.9	256	4	4	AZ	7	3+4	PZ	4	NT	1	68	819.1	[50, 100, 400, 1000]
53	256	81	71	90	1	3	SIEMENS	Skyra	0.859375	0.859375			4500	256	4	4	AZ	7	3+4	ANT	5	AK	1	58	690.5	[100,400,800]
54	256	90	71	90	1	3	SIEMENS	Skyra	0.859375	0.859375			5200	256	4	4	AZ	6	3+3	PZ	4	AK	1	52	643	[50,400,800]
55	256	0.082	71	90	2	3	Siemens	Skyra	0.859375	0.859375	Body_18		4.7	256	4	4	AZ	5	benign	PZ	4	NT	1	66	1055	[50, 100, 400, 1000]
55	256	0.082	71	90	1	3	Siemens	Skyra	0.859375	0.859375	Body_18		4.7	256	4	4	AZ	7	3+4	PZ	5	NT	1	66	719.9	[50, 100, 400, 1000]
56	136	77	62	90	1	3	SIEMENS	Skyra	0.85069441795349	0.85069441795349			4000	288	4	4	AZ	5	benign	PZ	4	AK	0	49	1118.33	[100,400,800]
57	136	77	62	90	1	3	SIEMENS	Skyra	0.85069441795349	0.85069441795349			4000	288	4	4	AZ	7	4+3	PZ	5	HT	0	74	183.9	[100,400,800]
58	136	0.077	62	90	1	3	Siemens	Skyra	0.85069441795349	0.85069441795349	Spine_32		4.8	288	4	4	AZ	5	benign	PZ	4	NT	0	56	1323	[50, 100, 400, 800]
59	256	0.082	71	90	2	3	Siemens	Skyra	0.859375	0.859375	Body_18		4.5	256	4	4	AZ	6	3+3	PZ	4	NT	1	69	890.6	[50, 100, 400, 1000]
59	256	0.082	71	90	3	3	Siemens	Skyra	0.859375	0.859375	Body_18		4.5	256	4	4	AZ	6	3+3	PZ	4	NT	1	69	906.4	[50, 100, 400, 1000]
59	256	0.082	71	90	1	3	Siemens	Skyra	0.859375	0.859375	Body_18		4.5	256	4	4	AZ	5	benign	ANT	5	NT	1	69	570.3	[50, 100, 400, 1000]
60	256	81	71	90	1	3	SIEMENS	Skyra	0.859375	0.859375			4500	256	4	4	AZ	5	benign	PZ	2	HT	1	64	1116.2	[100,400,800]
61	256	84.7	1	90	1	3	GE MEDICAL SYSTEMS	DISCOVERY MR750w	1.0156	1.0156	GEM Flex LG Full	259.9936	3925	256	5.5	5.5	MN	5	benign	PZ	3	HT	0	50	1036.7	[100,1000,1600]
62	256	84.5	1	90	1	3	GE MEDICAL SYSTEMS	DISCOVERY MR750w	1.0156	1.0156	GEM Flex LG Full	259.9936	3925	256	6	6	MN	7	3+4	PZ	5	HT	0	76	546.9	[100,1000,1600]
63	256	84.5	1	90	1	3	GE MEDICAL SYSTEMS	DISCOVERY MR750w	1.0156	1.0156	GEM Flex LG Full	259.9936	3925	256	4.2	4.2	MN	5	benign	PZ	4	HT	0	62	905.4	[100,1000,1600]
64	256	84.4	1	90	1	3	GE MEDICAL SYSTEMS	DISCOVERY MR750w	1.0156	1.0156	GEM Flex LG Full	259.9936	3300	256	5	5	MN	5	benign	PZ	4	HT	0	74	772.6	[100,1000,1600]
65	256	65.1	1	90	1	3	GE MEDICAL SYSTEMS	DISCOVERY MR750	0.9375	0.9375	EIS_eCoil Torso	240.0	4000	256	4.5	4.5	MN	5	benign	PZ	4	HT	1	69	986.8	[100,1000,1600]
66	256	84.4	1	90	1	3	GE MEDICAL SYSTEMS	DISCOVERY MR750w	1.0156	1.0156	GEM Flex LG Full	259.9936	3925	256	4	4	MN	5	benign	PZ	4	Numju	0	57	745.5	[100,1000,1600]
67	256	84.5	1	90	2	3	GE MEDICAL SYSTEMS	DISCOVERY MR750w	1.0156	1.0156	GEM Flex LG Full	259.9936	3300	256	4.5	4.5	MN	5	benign	PZ	3	HT	0	65	900.7	[100,1000,1600]
67	256	84.5	1	90	1	3	GE MEDICAL SYSTEMS	DISCOVERY MR750w	1.0156	1.0156	GEM Flex LG Full	259.9936	3300	256	4.5	4.5	MN	5	benign	PZ	4	HT	0	65	796.2	[100,1000,1600]
68	256	84.4	1	90	1	3	GE MEDICAL SYSTEMS	DISCOVERY MR750w	1.0156	1.0156	GEM Flex LG Full	259.9936	2801	256	4	4	MN	5	benign	CZ	3	Numju	0	66	718.5	[100,1000,1600]
69	256	84.6	1	90	1	3	GE MEDICAL SYSTEMS	DISCOVERY MR750w	1.0156	1.0156	GEM Flex LG Full	259.9936	3000	256	5	5	MN	7	3+4	PZ	3	HT	0	62	676.7	[100,1000,1600]
70	256	84.5	1	90	2	3	GE MEDICAL SYSTEMS	DISCOVERY MR750w	1.0156	1.0156	GEM Flex LG Full	259.9936	3925	256	4.5	4.5	MN	7	3+4	PZ	3	Numju	0	61	756.3	[100,1000,1600]
70	256	84.5	1	90	1	3	GE MEDICAL SYSTEMS	DISCOVERY MR750w	1.0156	1.0156	GEM Flex LG Full	259.9936	3925	256	4.5	4.5	MN	8	3+5	PZ	5	Numju	0	61	738	[100,1000,1600]
71	256	84.5	1	90	1	3	GE MEDICAL SYSTEMS	DISCOVERY MR750w	1.0156	1.0156	GEM Flex LG Full	259.9936	3925	256	4.4	4.4	MN	6	3+3	PZ	3	Numju	0	62	856.1	[100,1000,1600]
72	256	85	1	90	2	3	GE MEDICAL SYSTEMS	DISCOVERY MR750w	0.8594	0.8594	FOVs E24 AA2	220.0064	3925	256	4.2	4.2	MN	5	Benign prostatic tissue consistent with granulomatous prostatitis	PZ	4	HT	1	66	562.2	[100,1000,1600]
72	256	85	1	90	1	3	GE MEDICAL SYSTEMS	DISCOVERY MR750w	0.8594	0.8594	FOVs E24 AA2	220.0064	3925	256	4.2	4.2	MN	5	Benign prostatic tissue consistent with granulomatous prostatitis	PZ	5	HT	1	66	490.8	[100,1000,1600]
73	256	84.4	1	90	1	3	GE MEDICAL SYSTEMS	DISCOVERY MR750w	1.0156	1.0156	GEM Flex LG Full	259.9936	3500	256	4.8	4.8	MN	7	3+4	PZ	3	Numju	0	62	958.5	[100,1000,1600]
74	256	65.2	1	90	1	3	GE MEDICAL SYSTEMS	DISCOVERY MR750	1.0156	1.0156	32Ch Torso Ant	259.9936	4000	256	5	5	MN	6	3+3	CZ	5	Numju	0	61	469.7	[100,1000,1600]
75	256	84.5	1	90	1	3	GE MEDICAL SYSTEMS	DISCOVERY MR750w	1.0156	1.0156	GEM Flex LG Full	259.9936	3925	256	6	6	MN	5	Benign prostatic tissue with acute and marked chronic inflammation.	PZ	3	HT	0	63	1067.4	[100,1000,1600]
76	256	84.5	1	90	1	3	GE MEDICAL SYSTEMS	DISCOVERY MR750w	1.0156	1.0156	GEM Flex LG Full	259.9936	3925	256	4.6	4.6	MN	5	Benign prostatic tissue	PZ	4	HT	0	55	749.5	[100,1000,1600]
77	256	85	1	90	2	3	GE MEDICAL SYSTEMS	DISCOVERY MR750w	0.8594	0.8594	FOVs E24 AA1	220.0064	3925	256	6.5	6.5	MN	5	Benign prostatic tissue	PZ	4	HT	1	66	701.8	[100,1000,1600]
77	256	85	1	90	1	3	GE MEDICAL SYSTEMS	DISCOVERY MR750w	0.8594	0.8594	FOVs E24 AA1	220.0064	3925	256	6.5	6.5	MN	7	3+4	PZ	5	HT	1	66	536.7	[100,1000,1600]
78	256	85.3	1	90	1	3	GE MEDICAL SYSTEMS	DISCOVERY MR750w	0.8594	0.8594	FOVs E24 AA1	220.0064	3925	256	5	5	MN	6	3+3	PZ	4	HT	1	52	818.6	[100,1000,1600]
79	256	85.3	1	90	2	3	GE MEDICAL SYSTEMS	DISCOVERY MR750w	0.8594	0.8594	FOVs E24 AA2	220.0064	3925	256	5	5	MN	5	Benign prostatic tissue	PZ	2	HT	1	50	1093.3	[100,1000,1600]
79	256	85.3	1	90	1	3	GE MEDICAL SYSTEMS	DISCOVERY MR750w	0.8594	0.8594	FOVs E24 AA2	220.0064	3925	256	5	5	MN	7	3+4	PZ	4	HT	1	50	726.1	[100,1000,1600]
80	256	85.1	1	90	1	3	GE MEDICAL SYSTEMS	DISCOVERY MR750w	0.8594	0.8594	FOVs E24 AA2	220.0064	3925	256	4.6	4.6	MN	7	3+4	PZ	5	HT	1	61	541.3	[100,1000,1600]
81	256	84.4	1	90	1	3	GE MEDICAL SYSTEMS	DISCOVERY MR750w	1.0156	1.0156	GEM Flex LG Full	259.9936	3925	256	4	4	MN	6	3+3	PZ	3	Numju	0	60	838.9	[100,1000,1600]
82	256	65	1	90	1	3	GE MEDICAL SYSTEMS	DISCOVERY MR750	0.9375	0.9375	EIS_eCoil Torso		4000	256	4		MN	8	4+4	ANT	4	HT	1	64	726.5	[100,1000,1600]
83	256	84.4	1	90	1	3	GE MEDICAL SYSTEMS	DISCOVERY MR750w	1.0156	1.0156	GEM Flex LG Full	259.9936	3925	256	4	4	MN	6	3+3	ANT	3	KY	0	52	584.2	[100,1000,1600]
84	256	65.2	1	90	2	3	GE MEDICAL SYSTEMS	DISCOVERY MR750	0.9375	0.9375	EIS_eCoil Torso	240.0	4000	256	5	5	MN	9	4+5	PZ	4	KY	1	76	937.5	[100,1000,1600]
84	256	65.2	1	90	1	3	GE MEDICAL SYSTEMS	DISCOVERY MR750	0.9375	0.9375	EIS_eCoil Torso	240.0	4000	256	5	5	MN	9	4+5	PZ	5	KY	1	76	559.4	[100,1000,1600]
85	256	65.1	1	90	2	3	GE MEDICAL SYSTEMS	DISCOVERY MR750	1.0156	1.0156	32Body Lower 3	259.9936	4000	256	4	4	MN	7	3+4	PZ	4	KY	0	62	577.6	[100,1000,1600]
85	256	65.1	1	90	1	3	GE MEDICAL SYSTEMS	DISCOVERY MR750	1.0156	1.0156	32Body Lower 3	259.9936	4000	256	4	4	MN	7	4+3	PZ	4	KY	0	62	465.3	[100,1000,1600]
86	256	84.5	1	90	1	3	GE MEDICAL SYSTEMS	DISCOVERY MR750w	1.0156	1.0156	GEM Flex LG Full	259.9936	3925	256	4	5	MN	5	benign	CZ	3	KY	0	70	985.4	[100,1000,1600]
87	256	65.5	1	90	1	3	GE MEDICAL SYSTEMS	DISCOVERY MR750	0.9375	0.9375	EIS_eCoil Torso	240.0	4000	256	6.4	6.4	MN	6	3+3	PZ	3	KY	1	70	684.1	[100,1000,1600]
88	256	84.5	1	90	1	3	GE MEDICAL SYSTEMS	DISCOVERY MR750w	1.0156	1.0156	GEM Flex LG Full	259.9936	3925	256	5	5	MN	6	3+3	ANT	3	KY	0	74	662.2	[100,1000,1600]
89	256	64.9	1	90	1	3	GE MEDICAL SYSTEMS	DISCOVERY MR750	1.0156	1.0156	32Ch Torso Ant	259.9936	4000	256	4.5	4.5	MN	5	Benign prostatic tissue	ANT	3	HT	0	57	772.7	[100,1000,1600]
90	256	85.5	1	90	1	3	GE MEDICAL SYSTEMS	DISCOVERY MR750w	0.8594	0.8594	FOVs E24 AA1	220.0064	3925	256	5	5	MN	7	3+4	CZ	5	KY	1	58	458.1	[100,1000,1600]
91	256	84.6	1	90	1	3	GE MEDICAL SYSTEMS	DISCOVERY MR750w	1.0156	1.0156	GEM Flex LG Full	259.9936	3925	256	6	6	MN	7	3+4	ANT	3	KY	0	61	627.5	[100,1000,1600]
92	256	85	1	90	1	3	GE MEDICAL SYSTEMS	DISCOVERY MR750w	0.8594	0.8594	FOVs E24 AA2	220.0064	3248	256	4	4	MN	7	3+4	PZ	4	Numju	1	70	513.4	[100,1000,1600]
93	256	84.4	1	90	1	3	GE MEDICAL SYSTEMS	DISCOVERY MR750w	1.0156	1.0156	GEM Flex LG Full	259.9936	3925	256	5	5	MN	6	3+3	PZ	3	HT	0	67	1291.89	[100,1000,1600]
94	256	65	1	90	2	3	GE MEDICAL SYSTEMS	DISCOVERY MR750	0.9375	0.9375	EIS_eCoil Torso	240.0	4000	256	4.2	4.2	MN	6	3+3	PZ	3	KY	1	68	762.9	[100,1000,1600]
94	256	65	1	90	3	3	GE MEDICAL SYSTEMS	DISCOVERY MR750	0.9375	0.9375	EIS_eCoil Torso	240.0	4000	256	4.2	4.2	MN	5	benign	PZ	3	KY	1	68	988.4	[100,1000,1600]
94	256	65	1	90	1	3	GE MEDICAL SYSTEMS	DISCOVERY MR750	0.9375	0.9375	EIS_eCoil Torso	240.0	4000	256	4.2	4.2	MN	6	3+3	PZ	4	KY	1	68	750.9	[100,1000,1600]
95	256	85	1	90	1	3	GE MEDICAL SYSTEMS	DISCOVERY MR750w	0.8594	0.8594	FOVs E24 AA2	220.0064	3925	256	5	5	MN	5	benign	CZ	4	HT	1	58	669.1	[100,1000,1600]
96	256	84.4	1	90	1	3	GE MEDICAL SYSTEMS	DISCOVERY MR750w	1.0156	1.0156	GEM Flex LG Full	259.9936	3925	256	5	5	MN	8	4+4	PZ	4	KY	0	57	480	[100,1000,1600]
97	256	82.6	1	90	1	3	GE MEDICAL SYSTEMS	na	1.0156	1.0156	Body Small 5	259.9936	3400	256	7.6	7.6	MN	5	benign	PZ	4	KY	0	72	842.7	[100,1000]
98	256	85	1	90	1	3	GE MEDICAL SYSTEMS	DISCOVERY MR750w	0.8594	0.8594	FOVs E24 AA1	220.0064	3500	256	4.5	4.5	MN	7	4+3	PZ	5	KY	1	73	730	[100,1000,1600]
99	256	84.5	1	90	1	3	GE MEDICAL SYSTEMS	DISCOVERY MR750w	1.0156	1.0156	GEM Flex LG Full	259.9936	2921	256	4	4	MN	6	3+3	PZ	4	KY	0	57	598.6	[100,1000,1600]
100	256	84.6	1	90	1	3	GE MEDICAL SYSTEMS	DISCOVERY MR750w	1.0156	1.0156	GEM Flex LG Full	259.9936	3925	256	4.2	4.2	MN	5	benign	PZ	3	KY	0	60	1007	[100,1000,1600]
101	256	85.4	1	90	2	3	GE MEDICAL SYSTEMS	DISCOVERY MR750w	0.8594	0.8594	FOVs E24 AA2	220.0064	3925	256	4	4	MN	5	benign	CZ	3	KY	1	61	771	[100,1000,1600]
101	256	85.4	1	90	1	3	GE MEDICAL SYSTEMS	DISCOVERY MR750w	0.8594	0.8594	FOVs E24 AA2	220.0064	3925	256	4	4	MN	6	3+3	PZ	4	KY	1	61	635.6	[100,1000,1600]
102	256	81	60	90	1	3	SIEMENS	na	0.9375	0.9375			4200	120	4	4	MN	6	3+3	CZ	4	KY	0	61	598.5	[100,800,1600]
103	256	84.7	1	90	1	3	GE MEDICAL SYSTEMS	DISCOVERY MR750w	1.0156	1.0156	GEM Flex LG Full	259.9936	2912	256	4.5	4.5	MN	9	5+4	PZ	5	KY	0	57	459.9	[100,1000,1600]
104	256	85.2	1	90	1	3	GE MEDICAL SYSTEMS	DISCOVERY MR750w	0.8594	0.8594	FOVs E24 AA2	220.0064	3925	256	4.6	4.6	MN	5	benign	PZ	4	KY	1	53	990.9	[100,1000,1600]
105	256	84.7	1	90	2	3	GE MEDICAL SYSTEMS	DISCOVERY MR750w	1.0156	1.0156	GEM Flex LG Full	259.9936	3925	256	4.4	4.4	MN	6	3+3	PZ	4	KY	0	69	668.8	[100,1000,1600]
105	256	84.7	1	90	1	3	GE MEDICAL SYSTEMS	DISCOVERY MR750w	1.0156	1.0156	GEM Flex LG Full	259.9936	3925	256	4.4	4.4	MN	6	3+3	PZ	5	KY	0	69	620.9	[100,1000,1600]
106	256	85.1	1	90	1	3	GE MEDICAL SYSTEMS	DISCOVERY MR750w	0.8594	0.8594	FOVs E24 AA2	220.0064	3925	256	5	5	MN	6	3+3	PZ	5	KY	1	62	868.3	[100,1000,1600]
107	256	85.4	1	90	1	3	GE MEDICAL SYSTEMS	DISCOVERY MR750w	0.8594	0.8594	FOVs E24 AA2	220.0064	3243	256	4	4	MN	7	3+4	PZ	5	KY	1	67	567.6	[100,1000,1600]
108	256	85.3	1	90	2	3	GE MEDICAL SYSTEMS	DISCOVERY MR750w	0.8594	0.8594	FOVs E24 AA1	220.0064	3925	256	4	4	MN	6	3+3	PZ	3	KY	1	61	703.6	[100,1000,1600]
108	256	85.3	1	90	1	3	GE MEDICAL SYSTEMS	DISCOVERY MR750w	0.8594	0.8594	FOVs E24 AA1	220.0064	3925	256	4	4	MN	6	3+3	CZ	3	KY	1	61	579.5	[100,1000,1600]
109	256	85.2	1	90	2	3	GE MEDICAL SYSTEMS	DISCOVERY MR750w	0.8594	0.8594	FOVs E24 AA1	220.0064	3925	256	4	4	MN	5	benign	PZ	3	KY	1	62	938.9	[100,1000,1600]
109	256	85.2	1	90	1	3	GE MEDICAL SYSTEMS	DISCOVERY MR750w	0.8594	0.8594	FOVs E24 AA1	220.0064	3925	256	4	4	MN	5	benign	PZ	1	KY	1	62	1011.8	[100,1000,1600]
110	256	82.5	1	90	1	3	GE MEDICAL SYSTEMS	na	1.0156	1.0156	Body Small 4	259.9936	4000	256	4.6	4.6	MN	5	benign	CZ	5	KY	0	62	744.4	[100,1000]
111	256	85.4	1	90	1	3	GE MEDICAL SYSTEMS	DISCOVERY MR750w	0.8594	0.8594	FOVs E24 AA1	220.0064	3275	256	4.8	4.8	MN	9	4+5	PZ	4	KY	1	66	743.8	[100,1000,1600]
112	256	84.8	1	90	1	3	GE MEDICAL SYSTEMS	DISCOVERY MR750w	1.0156	1.0156	FOVs 24 AA2	259.9936	3925	256	4.8	4.8	MN	6	3+3	CZ	5	KY	0	68	546.7	[100,1000,1600]
113	256	84.5	1	90	2	3	GE MEDICAL SYSTEMS	DISCOVERY MR750w	1.0156	1.0156	GEM Flex LG Full	259.9936	3200	256	4.4	4.4	MN	5	benign	CZ	3	HT	0	54	773.8	[100,1000,1600]
113	256	84.5	1	90	1	3	GE MEDICAL SYSTEMS	DISCOVERY MR750w	1.0156	1.0156	GEM Flex LG Full	259.9936	3200	256	4.4	4.4	MN	5	benign	CZ	3	HT	0	54	781.4	[100,1000,1600]
114	256	84.6	1	90	2	3	GE MEDICAL SYSTEMS	DISCOVERY MR750w	1.0156	1.0156	GEM Flex LG Full	259.9936	3925	256	5	5	MN	5	benign	PZ	4	HT	0	58	881.9	[100,1000,1600]
114	256	84.6	1	90	1	3	GE MEDICAL SYSTEMS	DISCOVERY MR750w	1.0156	1.0156	GEM Flex LG Full	259.9936	3925	256	5	5	MN	7	3+4	PZ	4	HT	0	58	585.3	[100,1000,1600]
115	256	84.7	1	90	2	3	GE MEDICAL SYSTEMS	DISCOVERY MR750w	1.0156	1.0156	GEM Flex LG Full	259.9936	3507	256	5.8	5.8	MN	5	benign	PZ	3	HT	0	60	1136.4	[100,1000,1600]
115	256	84.7	1	90	1	3	GE MEDICAL SYSTEMS	DISCOVERY MR750w	1.0156	1.0156	GEM Flex LG Full	259.9936	3507	256	5.8	5.8	MN	5	benign	PZ	4	HT	0	60	909	[100,1000,1600]
116	256	84.7	1	90	1	3	GE MEDICAL SYSTEMS	DISCOVERY MR750w	1.0156	1.0156	GEM Flex LG Full	259.9936	3375	256	4.2	4.2	MN	5	benign	PZ	3	KY	0	57	940.1	[100,1000,1600]
117	256	85.2	1	90	2	3	GE MEDICAL SYSTEMS	DISCOVERY MR750w	0.8594	0.8594	FOVs E24 AA1	220.0064	3251	256	4.4	4.4	MN	5	benign	PZ	3	KY	1	61	1089.8	[100,1000,1600]
117	256	85.2	1	90	1	3	GE MEDICAL SYSTEMS	DISCOVERY MR750w	0.8594	0.8594	FOVs E24 AA1	220.0064	3251	256	4.4	4.4	MN	6	3+3	PZ	4	KY	1	61	665.2	[100,1000,1600]
118	256	0.081	71	90	1	3	Siemens	Skyra	0.859375	0.859375	Body_18		4.5	256	4	4	AZ	8	4+4	PZ	4	NT	1	66	778.6	[100, 400, 800, 1600]
119	256	81	71	90	2	3	SIEMENS	Skyra	0.859375	0.859375			4500	256	4	4	AZ	6	3+3	PZ	4	HT	1	68	932.5	[100,400,800]
119	256	81	71	90	3	3	SIEMENS	Skyra	0.859375	0.859375			4500	256	4	4	AZ	6	3+3	PZ	3	HT	1	68	1018.1	[100,400,800]
119	256	81	71	90	1	3	SIEMENS	Skyra	0.859375	0.859375			4500	256	4	4	AZ	7	3+4	PZ	4	HT	1	68	1115.7	[100,400,800]
120	256	81	71	90	2	3	SIEMENS	Skyra	0.859375	0.859375			4500	256	4	4	AZ	7	3+4	ANT	3	HT	1	60	715.7	[100,400,800]
120	256	81	71	90	1	3	SIEMENS	Skyra	0.859375	0.859375			4500	256	4	4	AZ	7	3+4	PZ	4	HT	1	60	808.2	[100,400,800]
121	256	65.1	1	90	1	3	GE MEDICAL SYSTEMS	DISCOVERY MR750	1.0156	1.0156	32Body Low Half	259.9936	4000	256	4	4	MN	6	3+3	CZ	3	KY	0	49	545.7	[100,1000,1600]
122	256	84.4	1	90	1	3	GE MEDICAL SYSTEMS	DISCOVERY MR750w	1.0156	1.0156	GEM Flex LG Full	259.9936	3500	256	4	4	MN	7	3+4	PZ	4	KY	0	64	906.2	[100,1000,1600]
123	256	84.6	1	90	1	3	GE MEDICAL SYSTEMS	DISCOVERY MR750w	1.0156	1.0156	GEM Flex LG Full	259.9936	3925	256	4.5	4.5	MN	5	benign	CZ	5	KY	0	71	754.6	[100,1000,1600]
124	256	85.4	1	90	1	3	GE MEDICAL SYSTEMS	DISCOVERY MR750w	0.8594	0.8594	FOVs E24 AA2	220.0064	3925	256	4.2	4.2	MN	5	benign	PZ	3	KY	1	65	743.2	[100,1000,1600]
125	256	84.5	1	90	1	3	GE MEDICAL SYSTEMS	DISCOVERY MR750w	1.0156	1.0156	GEM Flex LG Full	259.9936	3300	256	6.6	6.6	MN	8	4+4	PZ	4	HT	0	70	599.5	[100,1000,1600]
126	256	85.2	1	90	1	3	GE MEDICAL SYSTEMS	DISCOVERY MR750w	0.8594	0.8594	FOVs E24 AA2	220.0064	3925	256	5.4	5.4	MN	5	benign	CZ	3	KY	1	65	899.3	[100,1000,1600]
127	256	84.6	1	90	2	3	GE MEDICAL SYSTEMS	DISCOVERY MR750w	1.0156	1.0156	GEM Flex LG Full	259.9936	3925	256	5	5	MN	5	benign	PZ	3	KY	0	44	969.6	[100,1000,1600]
127	256	84.6	1	90	1	3	GE MEDICAL SYSTEMS	DISCOVERY MR750w	1.0156	1.0156	GEM Flex LG Full	259.9936	3925	256	5	5	MN	5	benign	PZ	3	KY	0	44	925.3	[100,1000,1600]
128	256	65.2	1	90	1	3	GE MEDICAL SYSTEMS	DISCOVERY MR750	1.0156	1.0156	32Ch Torso Ant	259.9936	4000	256	5	5	MN	7	4+3	PZ	4	Numju	0	59	892.5	[100,1000,1600]
129	256	84.5	1	90	2	3	GE MEDICAL SYSTEMS	DISCOVERY MR750w	1.0156	1.0156	GEM Flex LG Full	259.9936	3925	256	5	5	MN	7	3+4	PZ	4	HT	0	59	654.9	[100,1000,1600]
129	256	84.5	1	90	1	3	GE MEDICAL SYSTEMS	DISCOVERY MR750w	1.0156	1.0156	GEM Flex LG Full	259.9936	3925	256	5	5	MN	7	3+4	CZ	4	HT	0	59	512.8	[100,1000,1600]
130	256	85.1	1	90	1	3	GE MEDICAL SYSTEMS	DISCOVERY MR750w	0.8594	0.8594	FOVs E24 AA1	220.0064	3925	256	4	4	MN	7	3+4	CZ	5	KY	1	78	602.6	[100,1000,1600]
131	256	84.6	1	90	1	3	GE MEDICAL SYSTEMS	DISCOVERY MR750w	1.0156	1.0156	GEM Flex LG Full	259.9936	3925	256	4	4	MN	8	4+4	PZ	4	KY	0	67	721	[100,1000,1600]
132	256	85.3	1	90	2	3	GE MEDICAL SYSTEMS	DISCOVERY MR750w	0.8594	0.8594	FOVs E24 AA2	220.0064	3250	256	4	4	MN	7	4+3	PZ	3	KY	1	54	913	[100,1000,1600]
132	256	85.3	1	90	1	3	GE MEDICAL SYSTEMS	DISCOVERY MR750w	0.8594	0.8594	FOVs E24 AA2	220.0064	3250	256	4	4	MN	7	3+4	CZ	2	KY	1	54	896.9	[100,1000,1600]
133	256	69.9	1	90	1	3	GE MEDICAL SYSTEMS	DISCOVERY MR750w	1.0156	1.0156	FOVs 24 AA2	259.9936	4200	256	5	5	MN	7	3+4	ANT	4	HT	0	62	728.4	[100,600,1000]
134	256	84.4	1	90	1	3	GE MEDICAL SYSTEMS	DISCOVERY MR750w	1.0156	1.0156	GEM Flex LG Full	259.9936	2859	256	4	4	MN	5	High grade PIN	PZ	5	HT	0	69	611.4	[100,1000,1600]
135	256	84.4	1	90	1	3	GE MEDICAL SYSTEMS	DISCOVERY MR750w	1.0156	1.0156	GEM Flex LG Full	259.9936	3200	256	4.5	4.5	MN	5	benign	ANT	3	HT	0	60	553.2	[100,1000,1600]
136	256	84.3	1	90	1	3	GE MEDICAL SYSTEMS	DISCOVERY MR750w	1.0156	1.0156	GEM Flex LG Full	259.9936	3925	256	5	5	MN	7	4+3	PZ	5	KY	0	60	535.6	[100,1000,1600]
137	256	84.6	1	90	1	3	GE MEDICAL SYSTEMS	DISCOVERY MR750w	1.0156	1.0156	GEM Flex LG Full	259.9936	2911	256	4.6	4.6	MN	7	4+3	PZ	4	KY	0	63	434.7	[100,1000,1600]
138	256	85.6	1	90	1	3	GE MEDICAL SYSTEMS	DISCOVERY MR750w	0.8594	0.8594	FOVs E24 AA2	220.0064	3500	256	5.5	5.5	MN	5	benign	PZ	4	KY	1	57	810.7	[100,1000,1600]
139	256	85.4	1	90	2	3	GE MEDICAL SYSTEMS	DISCOVERY MR750w	0.8594	0.8594	FOVs E24 AA2	220.0064	3500	256	4	4	MN	5	benign	PZ	3	KY	1	54	905.6	[100,1000,1600]
139	256	85.4	1	90	1	3	GE MEDICAL SYSTEMS	DISCOVERY MR750w	0.8594	0.8594	FOVs E24 AA2	220.0064	3500	256	4	4	MN	5	benign	PZ	4	KY	1	54	1040.2	[100,1000,1600]
140	256	84.5	1	90	1	3	GE MEDICAL SYSTEMS	DISCOVERY MR750w	1.0156	1.0156	GEM Flex LG Full	259.9936	3925	256	6	6	MN	6	3+3	CZ	3	KY	0	73	715.4	[100,1000,1600]
141	256	84.6	1	90	1	3	GE MEDICAL SYSTEMS	DISCOVERY MR750w	1.0156	1.0156	GEM Flex LG Full	259.9936	2895	256	4	4	MN	7	3+4	PZ	3	KY	0	59	714.2	[100,1000,1600]
142	256	84.5	1	90	1	3	GE MEDICAL SYSTEMS	DISCOVERY MR750w	1.0156	1.0156	GEM Flex LG Full	259.9936	3925	256	6	6	MN	6	3+3	PZ	4	KY	0	62	1097.8	[100,1000,1600]
143	256	81	60	90	1	3	SIEMENS	na	0.9375	0.9375			4200	120	4	4	MN	5	benign	PZ	4	KY	0	56	979	[100,800,1600]
144	256	75.8	1	90	1	1.5	GE MEDICAL SYSTEMS	Optima MR450w	0.8594	0.8594	Body E24 AA2	220.0064	2000	256	3	3	MN	5	benign	CZ	3	KY	1	52	835.7	[50,100,1000]
145	256	85.2	1	90	2	3	GE MEDICAL SYSTEMS	DISCOVERY MR750w	0.8594	0.8594	FOVs E24 AA2	220.0064	3925	256	5.5	5.5	MN	5	benign	PZ	4	HT	1	57	1004.4	[100,1000,1600]
145	256	85.2	1	90	1	3	GE MEDICAL SYSTEMS	DISCOVERY MR750w	0.8594	0.8594	FOVs E24 AA2	220.0064	3925	256	5.5	5.5	MN	5	benign	PZ	5	HT	1	57	896.9	[100,1000,1600]
146	256	84.4	1	90	1	3	GE MEDICAL SYSTEMS	DISCOVERY MR750w	1.0156	1.0156	GEM Flex LG Full	259.9936	3925	256	4.4	4.4	MN	5	benign	CZ	4	HT	0	67	828.3	[100,1000,1600]
147	256	85.2	1	90	1	3	GE MEDICAL SYSTEMS	DISCOVERY MR750w	0.8594	0.8594	FOVs E24 AA1	220.0064	3925	256	4.5	4.5	MN	6	3+3	PZ	5	HT	1	63	494.2	[100,1000,1600]
148	256	85.2	1	90	2	3	GE MEDICAL SYSTEMS	DISCOVERY MR750w	0.8594	0.8594	FOVs E24 AA2	220.0064	3925	256	4	4	MN	6	3+3	PZ	4	KY	1	72	584	[100,1000,1600]
148	256	85.2	1	90	1	3	GE MEDICAL SYSTEMS	DISCOVERY MR750w	0.8594	0.8594	FOVs E24 AA2	220.0064	3925	256	4	4	MN	6	3+3	PZ	4	KY	1	72	380.6	[100,1000,1600]
149	256	81	71	90	1	3	SIEMENS	Skyra	0.859375	0.859375			4500	256	4	4	AZ	6	3+3	PZ	2	HT	1	65	559.9	[100,400,800]
150	256	84.6	1	90	1	3	GE MEDICAL SYSTEMS	DISCOVERY MR750w	1.0156	1.0156	FOVs 24 AA2	259.9936	3925	256	4.5	4.5	MN	5	benign	PZ	4	KY	0	76	574.1	[100,1000,1600]
151	256	84.7	1	90	1	3	GE MEDICAL SYSTEMS	DISCOVERY MR750w	1.0156	1.0156	GEM Flex LG Full	259.9936	3925	256	4.4	4.4	MN	5	benign	PZ	4	KY	0	66	766.8	[100,1000,1600]
152	256	84.5	1	90	1	3	GE MEDICAL SYSTEMS	DISCOVERY MR750w	1.0156	1.0156	GEM Flex LG Full	259.9936	3925	256	4	4	MN	7	3+4	ANT	4	HT	0	70	589.4	[100,1000,1600]
153	256	71.3	1	90	1	3	GE MEDICAL SYSTEMS	DISCOVERY MR750w	1.0156	1.0156	GEM Flex LG Full	259.9936	4200	256	4	4	MN	9	5+4	CZ	5	HT	0	75	524.8	[100,600,1000]
154	256	84.5	1	90	1	3	GE MEDICAL SYSTEMS	DISCOVERY MR750w	1.0156	1.0156	GEM Flex LG Full	259.9936	3500	256	4	4	MN	7	3+4	PZ	4	KY	0	70	415.9	[100,1000,1600]
155	256	84.5	1	90	1	3	GE MEDICAL SYSTEMS	DISCOVERY MR750w	1.0156	1.0156	GEM Flex LG Full	259.9936	3925	256	5.2	5.2	MN	7	4+3	PZ	4	HT	0	72	586.4	[100,1000,1600]
156	256	85.3	1	90	1	3	GE MEDICAL SYSTEMS	DISCOVERY MR750w	0.8594	0.8594	FOVs E24 AA1	220.0064	3925	256	5	5	MN	5	benign	PZ	3	KY	1	47	852.2	[100,1000,1600]
157	256	84.4	1	90	2	3	GE MEDICAL SYSTEMS	DISCOVERY MR750w	1.0156	1.0156	GEM Flex LG Full	259.9936	3200	256	6	6	MN	5	Benign prostatic tissue	CZ	3	HT	0	73	546	[100,1000,1600]
157	256	84.4	1	90	1	3	GE MEDICAL SYSTEMS	DISCOVERY MR750w	1.0156	1.0156	GEM Flex LG Full	259.9936	3200	256	6	6	MN	6	3+3	PZ	4	HT	0	73	776.7	[100,1000,1600]
158	256	85.4	1	90	2	3	GE MEDICAL SYSTEMS	DISCOVERY MR750w	0.8594	0.8594	FOVs E24 AA1	220.0064	3925	256	5	5	MN	7	4+3	CZ	5	KY	1	70	365.2	[100,1000,1600]
158	256	85.4	1	90	1	3	GE MEDICAL SYSTEMS	DISCOVERY MR750w	0.8594	0.8594	FOVs E24 AA1	220.0064	3925	256	5	5	MN	7	3+4	PZ	5	KY	1	70	619.4	[100,1000,1600]
159	256	85.4	1	90	2	3	GE MEDICAL SYSTEMS	DISCOVERY MR750w	0.8594	0.8594	FOVs E24 AA1	220.0064	3500	256	4.2	4.2	MN	5	benign	CZ	3	KY	1	53	886.6	[100,1000,1600]
159	256	85.4	1	90	1	3	GE MEDICAL SYSTEMS	DISCOVERY MR750w	0.8594	0.8594	FOVs E24 AA1	220.0064	3500	256	4.2	4.2	MN	6	3+3	PZ	3	KY	1	53	1020	[100,1000,1600]
160	256	85.2	1	90	1	3	GE MEDICAL SYSTEMS	DISCOVERY MR750w	0.8594	0.8594	FOVs E24 AA2	220.0064	3257	256	4.6	4.6	MN	6	3+3	ANT	5	KY	1	70	368.9	[100,1000,1600]
161	256	85.2	1	90	1	3	GE MEDICAL SYSTEMS	DISCOVERY MR750w	0.8594	0.8594	FOVs E24 AA1	220.0064	3925	256	5.8	5.8	MN	5	benign	CZ	3	KY	1	61	851.6	[100,1000,1600]
162	256	90	71	90	1	3	SIEMENS	Skyra	0.859375	0.859375			4400	256	4	4	AZ	5	benign	PZ	4	AK	1	72	939.4	[50,400,800]
163	136	0.077	62	90	1	3	Siemens	Skyra	0.85069441795349	0.85069441795349	Spine_32		4.8	288	4	4	AZ	5	benign	PZ	4	NT	0	68	828	[50, 100, 400, 800]
164	136	59	27	90	1	3	SIEMENS	Skyra	0.85069441795349	0.85069441795349			4600	288	4	4	AZ	7	3+4	PZ	5	AK	0	59	604.3	[50,400,800]
165	256	84.5	1	90	1	3	GE MEDICAL SYSTEMS	DISCOVERY MR750w	1.0156	1.0156	GEM Flex LG Full	259.9936	3925	256	4	4	MN	10	5+5	CZ	5	HT	0	64	507.5	[100,1000,1600]
166	256	0.082	71	90	1	3	Siemens	Skyra	0.859375	0.859375	Spine_32		4.5	256	4	4	AZ	5	benign	CZ	3	NT	1	64	788.5	[50, 100, 400, 1000]
167	256	81	71	90	1	3	SIEMENS	Skyra	0.859375	0.859375			4500	256	4	4	AZ	7	4+3	PZ	5	HT	1	75	285.1	[100,400,800]
168	256	0.082	71	90	2	3	Siemens	Skyra	0.859375	0.859375	Body_18		4.5	256	4	4	AZ	9	4+5	PZ	5	NT	1	66	843.9	[50, 100, 400, 1000]
168	256	0.082	71	90	1	3	Siemens	Skyra	0.859375	0.859375	Body_18		4.5	256	4	4	AZ	8	4+4	PZ	5	NT	1	66	615.1	[50, 100, 400, 1000]
169	256	0.081	71	90	1	3	Siemens	Skyra	0.859375	0.859375	Spine_32		4.5	256	4	4	AZ	7	4+3	CZ	4	HT	1	64	800.5	[100,400,800]
170	256	0.082	71	90	1	3	Siemens	Skyra	0.859375	0.859375	Spine_32		4.5	256	4	4	AZ	5	benign	PZ	4	NT	1	58	1082.8	[50, 100, 400, 1000]
171	256	0.082	71	90	2	3	Siemens	Skyra	0.859375	0.859375	Spine_32		4.5	256	4	4	AZ	6	3+3	CZ	4	NT	0	77	526.7	[50, 100, 400, 1000]
171	256	0.082	71	90	1	3	Siemens	Skyra	0.859375	0.859375	Spine_32		4.5	256	4	4	AZ	7	3+4	ANT	4	NT	0	77	459.3	[50, 100, 400, 1000]
172	136	0.077	62	90	1	3	Siemens	Skyra	0.85069441795349	0.85069441795349	Spine_32		5	288	4	4	AZ	5	bengin	PZ	4	NT	0	50	918	[50, 100, 400, 800]
173	256	0.081	71	90	1	3	Siemens	Skyra	0.859375	0.859375	Body_18		4.5	256	4	4	AZ	5	benign	PZ	4	NT	1	65	1249	[100, 400, 800, 1600]
174	256	0.081	71	90	1	3	Siemens	Skyra	0.859375	0.859375	Body_18		5.3	256	4	4	AZ	5	benign	PZ	3	NT	1	72	1287.2	[100, 400, 800, 1600]
175	256	0.081	71	90	2	3	Siemens	Skyra	0.859375	0.859375	Body_18		5.4	256	3	3	AZ	5	benign	PZ	2	NT	1	52	961	[100, 400, 800, 1600]
175	256	0.081	71	90	1	3	Siemens	Skyra	0.859375	0.859375	Body_18		5.4	256	3	3	AZ	5	benign	PZ	4	NT	1	52	806.4	[100, 400, 800, 1600]
176	256	0.082	71	90	2	3	Siemens	Skyra	0.859375	0.859375	Spine_32		4.5	256	4	4	AZ	5	benign	PZ	3	NT	1	51	991	[50, 100, 400, 1000]
176	256	0.082	71	90	1	3	Siemens	Skyra	0.859375	0.859375	Spine_32		4.5	256	4	4	AZ	5	benign	CZ	3	NT	1	51	977.8	[50, 100, 400, 1000]
177	136	0.077	62	90	1	3	Siemens	Skyra	0.85069441795349	0.85069441795349	8Ch_Breast_F_Sen		4	288	4	4	AZ	5	benign	PZ	4	NT	0	62	1191.1	[100, 400, 800, 1600]
178	256	0.082	71	90	1	3	Siemens	Skyra	0.859375	0.859375	Spine_32		4.5	256	4	4	AZ	5	benign	PZ	4	NT	1	71	717.6	[50, 100, 400, 1000]
179	256	0.081	71	90	2	3	Siemens	Skyra	0.859375	0.859375	Spine_32		4.5	256	4	4	AZ	5	benign	PZ	4	NT	1	80	799.3	[100, 400, 800, 1600]
179	256	0.081	71	90	1	3	Siemens	Skyra	0.859375	0.859375	Spine_32		4.5	256	4	4	AZ	8	4+4	PZ	5	NT	1	80	331.1	[100, 400, 800, 1600]
180	136	0.077	62	90	1	3	Siemens	Skyra	0.85069441795349	0.85069441795349	Spine_32		5.7	288	4.3	4.3	AZ	5	benign	PZ	4	NT	0	66	1222.8	[50, 100, 400, 800]
181	256	0.082	71	90	1	3	Siemens	Skyra	0.859375	0.859375	Spine_32		4.5	256	4	4	AZ	9	4+5	CZ	4	NT	1	70	468.2	[50, 100, 400, 1000]
182	256	0.082	71	90	1	3	Siemens	Skyra	0.859375	0.859375	Spine_32		4.5	256	4	4	AZ	5	benign	PZ	3	NT	1	53	785	[50, 100, 400, 1000]
183	256	0.081	71	90	1	3	Siemens	Skyra	0.859375	0.859375	Body_18		4.5	256	4	4	AZ	6	3+3	PZ	5	HT	1	71	702.2	[100,400,800]
184	256	84.5	1	90	1	3	GE MEDICAL SYSTEMS	DISCOVERY MR750w	1.0156	1.0156	GEM Flex LG Full	259.9936	3925	256	6.5	6.5	MN	8	4+4	PZ	5	Numju	0	68	421	[100,1000,1600]
185	256	84.5	1	90	1	3	GE MEDICAL SYSTEMS	DISCOVERY MR750w	1.0156	1.0156	GEM Flex LG Full	259.9936	2854	256	5.5	5.5	MN	6	3+3	PZ	3	HT	0	56	758.2	[100,1000,1600]
186	256	85.7	1	90	1	3	GE MEDICAL SYSTEMS	DISCOVERY MR750w	0.8594	0.8594	FOVs E24 AA1	220.0064	3400	256	5.2	5.2	MN	9	4+5	PZ	5	KY	1	72	305.2	[100,1000,1600]
187	256	84.5	1	90	2	3	GE MEDICAL SYSTEMS	DISCOVERY MR750w	1.0156	1.0156	GEM Flex LG Full	259.9936	3925	256	4	4	MN	5	benign	CZ	3	KY	0	61	818.1	[100,1000,1600]
187	256	84.5	1	90	1	3	GE MEDICAL SYSTEMS	DISCOVERY MR750w	1.0156	1.0156	GEM Flex LG Full	259.9936	3925	256	4	4	MN	5	benign	CZ	3	KY	0	61	874.3	[100,1000,1600]
188	256	84.5	1	90	1	3	GE MEDICAL SYSTEMS	DISCOVERY MR750w	1.0156	1.0156	GEM Flex LG Full	259.9936	3925	256	5.2	5.2	MN	6	3+3	PZ	4	KY	0	75	568.8	[100,1000,1600]
189	256	85.4	1	90	1	3	GE MEDICAL SYSTEMS	DISCOVERY MR750w	0.8594	0.8594	FOVs E24 AA2	220.0064	3925	256	4.5	4.5	MN	5	benign	PZ	4	KY	1	63	923.556	[100,1000,1600]
190	256	84.4	1	90	1	3	GE MEDICAL SYSTEMS	DISCOVERY MR750w	1.0156	1.0156	GEM Flex LG Full	259.9936	3925	256	5	5	MN	7	3+4	ANT	5	Numju	0	75	373.6	[100,1000,1600]
191	256	84.7	1	90	2	3	GE MEDICAL SYSTEMS	DISCOVERY MR750w	1.0156	1.0156	GEM Flex LG Full	259.9936	3400	256	4	4	MN	5	benign	CZ	2	KY	0	66	813.4	[100,1000,1600]
191	256	84.7	1	90	1	3	GE MEDICAL SYSTEMS	DISCOVERY MR750w	1.0156	1.0156	GEM Flex LG Full	259.9936	3400	256	4	4	MN	5	benign	CZ	3	KY	0	66	634	[100,1000,1600]
192	256	84.4	1	90	1	3	GE MEDICAL SYSTEMS	DISCOVERY MR750w	1.0156	1.0156	GEM Flex LG Full	259.9936	2929	256	4	4	MN	6	3+3	CZ	3	KY	0	58	625.9	[100,1000,1600]
193	256	85	1	90	2	3	GE MEDICAL SYSTEMS	DISCOVERY MR750w	0.8594	0.8594	FOVs E24 AA2	220.0064	3925	256	6	6	MN	7	3+4	PZ	4	Numju	1	67	728.7	[100,1000,1600]
193	256	85	1	90	3	3	GE MEDICAL SYSTEMS	DISCOVERY MR750w	0.8594	0.8594	FOVs E24 AA2	220.0064	3925	256	6	6	MN	7	3+4	PZ	4	Numju	1	67	1041.5	[100,1000,1600]
193	256	85	1	90	1	3	GE MEDICAL SYSTEMS	DISCOVERY MR750w	0.8594	0.8594	FOVs E24 AA2	220.0064	3925	256	6	6	MN	7	3+4	PZ	5	Numju	1	67	374.3	[100,1000,1600]
194	256	84.5	1	90	1	3	GE MEDICAL SYSTEMS	DISCOVERY MR750w	1.0156	1.0156	GEM Flex LG Full	259.9936	3925	256	4.6	4.6	MN	6	3+3	PZ	3	Numju	0	62	1083.4	[100,1000,1600]
195	256	84.4	1	90	1	3	GE MEDICAL SYSTEMS	DISCOVERY MR750w	1.0156	1.0156	GEM Flex LG Full	259.9936	3200	256	5.8	5.8	MN	7	3+4	PZ	4	HT	0	71	950.9	[100,1000,1600]
196	256	84.5	1	90	2	3	GE MEDICAL SYSTEMS	DISCOVERY MR750w	1.0156	1.0156	GEM Flex LG Full	259.9936	3925	256	4	6	MN	5	High-grade prostatic intraepithelial neoplasia	PZ	4	Numju	0	57	866.2	[100,1000,1600]
196	256	84.5	1	90	1	3	GE MEDICAL SYSTEMS	DISCOVERY MR750w	1.0156	1.0156	GEM Flex LG Full	259.9936	3925	256	4	6	MN	7	3+4	PZ	4	Numju	0	57	525	[100,1000,1600]
197	256	85.1	1	90	1	3	GE MEDICAL SYSTEMS	DISCOVERY MR750w	0.8594	0.8594	FOVs E24 AA2	220.0064	3925	256	5	5	MN	5	benign	CZ	4	HT	1	61	788.5	[100,1000,1600]
198	256	86	1	90	1	3	GE MEDICAL SYSTEMS	DISCOVERY MR750w	0.7031	0.7031	FOVs E24 AA1	179.9936	3925	256	5	5	MN	5	benign	PZ	5	KY	1	75	387.4	[100,1000,1600]
199	256	86.7	1	90	2	3	GE MEDICAL SYSTEMS	DISCOVERY MR750w	0.8594	0.8594	FOVs E24 AA1	220.0064	3925	256	5.8	5.8	MN	6	3+3	PZ	3	HT	1	53	768.1	[100,1000,1600]
199	256	86.7	1	90	1	3	GE MEDICAL SYSTEMS	DISCOVERY MR750w	0.8594	0.8594	FOVs E24 AA1	220.0064	3925	256	5.8	5.8	MN	7	3+4	ANT	4	HT	1	53	611.2	[100,1000,1600]
200	256	84.4	1	90	1	3	GE MEDICAL SYSTEMS	DISCOVERY MR750w	1.0156	1.0156	GEM Flex LG Full	259.9936	3925	256	4	4	MN	6	3+3	PZ	4	KY	0	69	649.2	['100', '1000']
201	256	84.7	1	90	1	3	GE MEDICAL SYSTEMS	DISCOVERY MR750w	1.0156	1.0156	GEM Flex LG Full	259.9936	3925	256	4	4	MN	5	benign	PZ	4	Numju	0	62	959.7	[100,1000,1600]
202	256	81	71	90	1	3	SIEMENS	Skyra	0.859375	0.859375			4500	256	4	4	AZ	5	benign	PZ	4	AK	0	54	972.9	[100,400,800]
203	256	65.3	1	90	2	3	GE MEDICAL SYSTEMS	DISCOVERY MR750	0.9375	0.9375	EIS_eCoil Torso	240.0	4000	256	5.6	5.6	MN	6	3+3	PZ	3	KY	1	54	1052.5	[100,1000,1600]
203	256	65.3	1	90	1	3	GE MEDICAL SYSTEMS	DISCOVERY MR750	0.9375	0.9375	EIS_eCoil Torso	240.0	4000	256	5.6	5.6	MN	5	benign	PZ	3	KY	1	54	824	[100,1000,1600]
204	256	84.7	1	90	1	3	GE MEDICAL SYSTEMS	DISCOVERY MR750w	1.0156	1.0156	GEM Flex LG Full	259.9936	3925	256	5	5	MN	5	benign	PZ	5	KY	0	65	920.2	[100,1000,1600]
205	256	65.5	1	90	1	3	GE MEDICAL SYSTEMS	DISCOVERY MR750	0.9375	0.9375	EIS_eCoil Torso	240.0	4000	256	5	5	MN	5	benign	PZ	3	KY	1	66	813	[100,1000,1600]
206	256	84.4	1	90	2	3	GE MEDICAL SYSTEMS	DISCOVERY MR750w	1.0156	1.0156	GEM Flex LG Full	259.9936	3925	256	5	5	MN	5	Benign prostatic tissue	CZ	4	HT	0	58	712.7	[100,1000,1600]
206	256	84.4	1	90	1	3	GE MEDICAL SYSTEMS	DISCOVERY MR750w	1.0156	1.0156	GEM Flex LG Full	259.9936	3925	256	5	5	MN	5	Benign prostatic tissue	PZ	4	HT	0	58	738.4	[100,1000,1600]
207	256	84.5	1	90	1	3	GE MEDICAL SYSTEMS	DISCOVERY MR750w	1.0156	1.0156	GEM Flex LG Full	259.9936	3925	256	4	4	MN	5	benign	PZ	4	KY	0	74	675.7	[100,1000,1600]
208	256	65.1	1	90	1	3	GE MEDICAL SYSTEMS	DISCOVERY MR750	0.9375	0.9375	32Ch Torso UpAnt	240.0	4000	256	5.2	5.2	MN	5	benign	PZ	3	HT	0	59	942.1	[100,1000,1600]
209	256	85.4	1	90	1	3	GE MEDICAL SYSTEMS	DISCOVERY MR750w	0.8594	0.8594	FOVs E24 AA1	220.0064	3400	256	4.4	4.4	MN	5	benign	PZ	4	KY	1	70	726.7	[100,1000,1600]
210	256	85	1	90	2	3	GE MEDICAL SYSTEMS	DISCOVERY MR750w	0.8594	0.8594	FOVs E24 AA2	220.0064	3925	256	4.6	4.6	MN	7	3+4	PZ	4	Numju	1	67	949.2	[100,1000,1600]
210	256	85	1	90	1	3	GE MEDICAL SYSTEMS	DISCOVERY MR750w	0.8594	0.8594	FOVs E24 AA2	220.0064	3925	256	4.6	4.6	MN	7	4+3	PZ	4	Numju	1	67	753.1	[100,1000,1600]
211	256	65.2	1	90	2	3	GE MEDICAL SYSTEMS	DISCOVERY MR750	1.0156	1.0156	32Ch Torso Ant	259.9936	4000	256	5	5	MN	5	benign	PZ	5	KY	0	64	545.6	[100,1000,1600]
211	256	65.2	1	90	3	3	GE MEDICAL SYSTEMS	DISCOVERY MR750	1.0156	1.0156	32Ch Torso Ant	259.9936	4000	256	5	5	MN	5	benign	PZ	5	KY	0	64	571.6	[100,1000,1600]
211	256	65.2	1	90	1	3	GE MEDICAL SYSTEMS	DISCOVERY MR750	1.0156	1.0156	32Ch Torso Ant	259.9936	4000	256	5	5	MN	5	benign	PZ	5	KY	0	64	611.1	[100,1000,1600]
212	256	85.1	1	90	1	3	GE MEDICAL SYSTEMS	DISCOVERY MR750w	0.8594	0.8594	FOVs E24 AA2	220.0064	3925	256	5	5	MN	7	4+3	PZ	5	Numju	1	71	84.3	[100,1000,1600]
213	256	84.7	1	90	1	3	GE MEDICAL SYSTEMS	DISCOVERY MR750w	1.0156	1.0156	GEM Flex LG Full	259.9936	3500	256	7	7	MN	5	Benign prostatic tissue	ANT	4	HT	0	76	614.8	[100,1000,1600]
214	256	64.8	1	90	1	3	GE MEDICAL SYSTEMS	DISCOVERY MR750	1.0156	1.0156	32Body Low Half	259.9936	4000	256	4	4	MN	9	4+5	ANT	4	HT	0	74	436.6	[100,1000,1600]
215	256	84.5	1	90	1	3	GE MEDICAL SYSTEMS	DISCOVERY MR750w	1.0156	1.0156	GEM Flex LG Full	259.9936	3925	256	4.4	4.4	MN	7	4+3	PZ	5	KY	0	74	637.8	[100,1000,1600]
216	256	65	1	90	2	3	GE MEDICAL SYSTEMS	DISCOVERY MR750	1.0156	1.0156	32Ch Torso Ant	259.9936	4000	256	5	5	MN	7	3+4	PZ	4	KY	0	73	661.8	[100,1000,1600]
216	256	65	1	90	1	3	GE MEDICAL SYSTEMS	DISCOVERY MR750	1.0156	1.0156	32Ch Torso Ant	259.9936	4000	256	5	5	MN	9	4+5	PZ	4	KY	0	73	585.5	[100,1000,1600]
217	256	64.9	1	90	1	3	GE MEDICAL SYSTEMS	DISCOVERY MR750	0.9375	0.9375	EIS_eCoil Torso	240.0	4000	256	5	5	MN	9	4+5	ANT	5	Numju	1	79	549.8	[100,1000,1600]
218	256	84.4	1	90	2	3	GE MEDICAL SYSTEMS	DISCOVERY MR750w	1.0156	1.0156	GEM Flex LG Full	259.9936	3925	256	4	5.5	MN	9	5+4	CZ	3	KY	0	73	943.4	[100,1000,1600]
218	256	84.4	1	90	1	3	GE MEDICAL SYSTEMS	DISCOVERY MR750w	1.0156	1.0156	GEM Flex LG Full	259.9936	3925	256	4	5.5	MN	9	5+4	PZ	5	KY	0	73	646.3	[100,1000,1600]
219	256	85.2	1	90	1	3	GE MEDICAL SYSTEMS	DISCOVERY MR750w	0.8594	0.8594	FOVs E24 AA2	220.0064	3925	256	4.6	4.6	MN	5	benign	PZ	4	KY	1	78	625.4	[100,1000,1600]
220	256	65	1	90	1	3	GE MEDICAL SYSTEMS	DISCOVERY MR750	0.9375	0.9375	EIS_eCoil Torso	240.0	4000	256	4	4	MN	5	benign	PZ	3	KY	1	70	898.7	[100,1000,1600]
221	256	85.3	1	90	1	3	GE MEDICAL SYSTEMS	DISCOVERY MR750w	0.8594	0.8594	FOVs E24 AA1	220.0064	3500	256	5	5	MN	5	benign	PZ	4	KY	1	64	731.7	[100,1000,1600]
222	256	84.5	1	90	1	3	GE MEDICAL SYSTEMS	DISCOVERY MR750w	1.0156	1.0156	FOVs 24 AA1	259.9936	3925	256	4	4	MN	7	3+4	ANT	4	HT	0	76	804.7	[100,1000,1600]
223	256	84.3	1	90	2	3	GE MEDICAL SYSTEMS	DISCOVERY MR750w	1.0156	1.0156	FOVs 24 AA2	259.9936	3925	256	5	5	MN	5	Benign prostatic tissue	PZ	3	HT	0	59	1328.6	[100,1000,1600]
223	256	84.3	1	90	1	3	GE MEDICAL SYSTEMS	DISCOVERY MR750w	1.0156	1.0156	FOVs 24 AA2	259.9936	3925	256	5	5	MN	5	Benign prostatic tissue	PZ	4	HT	0	59	1259	[100,1000,1600]
224	256	65.4	1	90	1	3	GE MEDICAL SYSTEMS	DISCOVERY MR750	1.0156	1.0156	32Ch Torso Ant	259.9936	4000	256	5	5	MN	5	benign	PZ	3	KY	0	64	828.9	[100,1000,1600]
225	256	85.2	1	90	1	3	GE MEDICAL SYSTEMS	DISCOVERY MR750w	0.8594	0.8594	FOVs E24 AA2	220.0064	3925	256	4	4	MN	5	benign	PZ	1	KY	1	72	1006	[100,1000,1600]
226	136	59	27	90	1	3	SIEMENS	Skyra	0.85069441795349	0.85069441795349			3800	288	4	4	AZ	6	3+3	PZ	4	AK	0	68	488.1	[50,400,800]
227	256	85.4	1	90	1	3	GE MEDICAL SYSTEMS	DISCOVERY MR750w	0.8594	0.8594	FOVs E24 AA2	220.0064	3925	256	6	6	MN	5	benign	PZ	4	KY	1	64	791.9	[100,1000,1600]
228	256	85.2	1	90	2	3	GE MEDICAL SYSTEMS	DISCOVERY MR750w	0.8594	0.8594	FOVs E24 AA1	220.0064	3275	256	4.5	4.5	MN	6	3+3	PZ	4	KY	1	70	906.8	[100,1000,1600]
228	256	85.2	1	90	1	3	GE MEDICAL SYSTEMS	DISCOVERY MR750w	0.8594	0.8594	FOVs E24 AA1	220.0064	3275	256	4.5	4.5	MN	6	3+3	CZ	4	KY	1	70	748	[100,1000,1600]
229	256	85.1	1	90	1	3	GE MEDICAL SYSTEMS	DISCOVERY MR750w	0.8594	0.8594	FOVs E24 AA2	220.0064	3925	256	4.2	4.2	MN	8	4+4	PZ	4	KY	1	81	490.7	[100,1000,1600]
230	256	84.5	1	90	2	3	GE MEDICAL SYSTEMS	DISCOVERY MR750w	1.0156	1.0156	GEM Flex LG Full	259.9936	3925	256	5	5	MN	7	3+4	ANT	3	KY	0	65	780.2	[100,1000,1600]
230	256	84.5	1	90	1	3	GE MEDICAL SYSTEMS	DISCOVERY MR750w	1.0156	1.0156	GEM Flex LG Full	259.9936	3925	256	5	5	MN	7	3+4	ANT	5	KY	0	65	477.5	[100,1000,1600]
231	256	85.1	1	90	1	3	GE MEDICAL SYSTEMS	DISCOVERY MR750w	0.8594	0.8594	FOVs E24 AA2	220.0064	3925	256	5	5	MN	7	3+4	ANT	5	HT	1	53	580.2	[100,1000,1600]
232	256	85.3	1	90	1	3	GE MEDICAL SYSTEMS	DISCOVERY MR750w	0.8594	0.8594	FOVs E24 AA2	220.0064	3925	256	4	4	MN	6	3+3	PZ	5	KY	1	73	707.3	[100,1000,1600]
233	256	65.1	1	90	2	3	GE MEDICAL SYSTEMS	DISCOVERY MR750	1.0156	1.0156	32Ch Torso Ant	259.9936	4000	256	4.6	4.6	MN	5	Benign prostatic tissue	PZ	3	HT	0	64	842.4	[100,1000,1600]
233	256	65.1	1	90	3	3	GE MEDICAL SYSTEMS	DISCOVERY MR750	1.0156	1.0156	32Ch Torso Ant	259.9936	4000	256	4.6	4.6	MN	7	3+4	PZ	3	HT	0	64	921.5	[100,1000,1600]
233	256	65.1	1	90	1	3	GE MEDICAL SYSTEMS	DISCOVERY MR750	1.0156	1.0156	32Ch Torso Ant	259.9936	4000	256	4.6	4.6	MN	7	3+4	CZ	4	HT	0	64	731.3	[100,1000,1600]
234	256	85.2	1	90	1	3	GE MEDICAL SYSTEMS	DISCOVERY MR750w	0.8594	0.8594	FOVs E24 AA2	220.0064	3925	256	4.4	4.4	MN	6	3+3	PZ	4	KY	1	57	792.5	[100,1000,1600]
235	256	0.081	71	90	2	3	Siemens	Skyra	0.859375	0.859375	Spine_32		4.5	256	4	4	AZ	5	benign	PZ	5	NT	1	78	321.3	[100, 400, 800, 1600]
235	256	0.081	71	90	1	3	Siemens	Skyra	0.859375	0.859375	Spine_32		4.5	256	4	4	AZ	5	benign	PZ	5	NT	1	78	548.5	[100, 400, 800, 1600]
236	256	0.081	71	90	2	3	Siemens	Skyra	0.859375	0.859375	Spine_32		4.5	256	4	4	AZ	5	benign	ANT	5	NT	1	77	563.4	[100, 400, 800, 1600]
236	256	0.081	71	90	1	3	Siemens	Skyra	0.859375	0.859375	Spine_32		4.5	256	4	4	AZ	7	3+4	PZ	3	NT	1	77	665.5	[100, 400, 800, 1600]
237	256	0.082	71	90	1	3	Siemens	Skyra	0.859375	0.859375	Spine_32		4.7	256	4	4	AZ	5	benign	PZ	4	NT	0	69	803	[50, 100, 400, 1000]
238	136	77	62	90	2	3	SIEMENS	Skyra	0.85069441795349	0.85069441795349			4200	288	4	4	AZ	7	4+3	PZ	5	HT	0	68	777.5	[100,400,800]
238	136	77	62	90	3	3	SIEMENS	Skyra	0.85069441795349	0.85069441795349			4200	288	4	4	AZ	7	3+4	PZ	4	HT	0	68	693	[100,400,800]
238	136	77	62	90	1	3	SIEMENS	Skyra	0.85069441795349	0.85069441795349			4200	288	4	4	AZ	7	3+4	PZ	5	HT	0	68	502.1	[100,400,800]
239	136	0.077	62	90	1	3	Siemens	Skyra	0.85069441795349	0.85069441795349	8Ch_Breast_H_Sen		4.4	288	4	4	AZ	7	4+3	PZ	4	NT	0	65	636	[50, 100, 400, 800]
240	256	0.081	71	90	1	3	Siemens	Skyra	0.859375	0.859375	Body_18		4.5	256	4	4	AZ	5	benign	PZ	3	NT	1	54	965.8	[100, 400, 800, 1600]
241	256	81	71	90	2	3	SIEMENS	Skyra	0.859375	0.859375			4500	256	4	4	AZ	5	benign	PZ	3	HT	1	62	1092.4	[100,400,800]
241	256	81	71	90	1	3	SIEMENS	Skyra	0.859375	0.859375			4500	256	4	4	AZ	5	benign	PZ	4	HT	1	62	794.9	[100,400,800]
242	256	81	71	90	1	3	SIEMENS	Skyra	0.859375	0.859375			4500	256	4	4	AZ	7	4+3	PZ	5	AK	1	72	651.5	[100,400,800]
243	256	0.081	71	90	1	3	Siemens	Skyra	0.859375	0.859375	Spine_32		4.5	256	4	4	AZ	5	benign	PZ	4	HT	1	63	752.1	[100,400,800]
244	136	77	62	90	2	3	SIEMENS	Skyra	0.85069441795349	0.85069441795349			5000	288	4	4	AZ	6	3+3	PZ	4	HT	0	59	847.7	[100,400,800]
244	136	77	62	90	1	3	SIEMENS	Skyra	0.85069441795349	0.85069441795349			5000	288	4	4	AZ	8	4+4	PZ	4	HT	0	59	595.6	[100,400,800]
245	136	0.077	62	90	1	3	Siemens	Skyra	0.85069441795349	0.85069441795349	Spine_32		4	288	4	4	AZ	9	4+5	PZ	4	NT	0	72	1044.3	[50, 100, 400, 800]
246	256	81	71	90	1	3	SIEMENS	Skyra	0.859375	0.859375			4500	256	4	4	AZ	7	3+4	CZ	4	AK	1	70	723.1	[100,400,800]
247	256	0.081	71	90	1	3	Siemens	Skyra	0.859375	0.859375	Body_18		4.5	256	4	4	AZ	7	3+4	CZ	5	NT	1	65	558.4	[100, 400, 800, 1600]
248	256	0.082	71	90	1	3	Siemens	Skyra	0.859375	0.859375	Spine_32		4.5	256	4	4	AZ	6	3+3	PZ	4	NT	1	66	912	[50, 100, 400, 1000]
249	256	81	71	90	1	3	SIEMENS	Skyra	0.859375	0.859375			4500	256	4	4	AZ	6	3+3	ANT	5	HT	1	65	659.8	[100,400,800]
250	256	81	71	90	1	3	SIEMENS	Skyra	0.859375	0.859375			4500	256	4	4	AZ	6	3+3	PZ	4	HT	1	71	1174.1	[100,400,800]
251	256	0.082	71	90	1	3	Siemens	Skyra	0.859375	0.859375	Body_18		5.3	256	4	4	AZ	5	benign	PZ	4	NT	1	68	756.1	[50, 100, 400, 1000]
252	256	90	71	90	1	3	SIEMENS	Skyra	0.859375	0.859375			5000	256	4	4	AZ	8	4+4	PZ	4	AK	1	61	588.111	[50,400,800]
253	136	0.077	62	90	1	3	Siemens	Skyra	0.85069441795349	0.85069441795349	Spine_32		4.2	288	4	4	AZ	5	benign	PZ	4	NT	0	45	1025.1	[100, 400, 800, 1600]
254	136	0.077	62	90	2	3	Siemens	Skyra	0.85069441795349	0.85069441795349	Spine_32		4	288	4	4	AZ	7	4+3	PZ	5	NT	0	72	590.2	[100, 400, 800, 1600]
254	136	0.077	62	90	1	3	Siemens	Skyra	0.85069441795349	0.85069441795349	Spine_32		4	288	4	4	AZ	7	4+3	PZ	5	NT	0	72	594.6	[100, 400, 800, 1600]
255	256	81	71	90	2	3	SIEMENS	Skyra	0.859375	0.859375			4500	256	4	4	AZ	5	benign	PZ	2	AK	0	57	1389.9	[100,400,800]
255	256	81	71	90	1	3	SIEMENS	Skyra	0.859375	0.859375			4500	256	4	4	AZ	5	benign	PZ	2	AK	0	57	1335.5	[100,400,800]
256	136	59	27	90	1	3	SIEMENS	Skyra	0.85069441795349	0.85069441795349			3800	288	4	4	AZ	6	3+3	PZ	4	AK	0	80	1124.3	[50,400,800]
257	256	85.2	1	90	1	3	GE MEDICAL SYSTEMS	DISCOVERY MR750w	0.8594	0.8594	FOVs E24 AA1	220.0064	3925	256	4	4	MN	7	3+4	CZ	3	KY	1	68	715.4	[100,1000,1600]
258	256	85	1	90	1	3	GE MEDICAL SYSTEMS	DISCOVERY MR750w	0.8594	0.8594	FOVs E24 AA2	220.0064	3259	256	5	5	MN	8	3+5	PZ	5	Numju	1	76	214.9	[100,1000,1600]
259	256	84.5	1	90	2	3	GE MEDICAL SYSTEMS	DISCOVERY MR750w	1.0156	1.0156	GEM Flex LG Full	259.9936	3925	256	4	4	MN	6	3+3	PZ	4	KY	0	77	588.4	[100,1000,1600]
259	256	84.5	1	90	1	3	GE MEDICAL SYSTEMS	DISCOVERY MR750w	1.0156	1.0156	GEM Flex LG Full	259.9936	3925	256	4	4	MN	6	3+3	CZ	5	KY	0	77	414.9	[100,1000,1600]
260	256	84.6	1	90	1	3	GE MEDICAL SYSTEMS	DISCOVERY MR750w	1.0156	1.0156	GEM Flex LG Full	259.9936	3400	256	5.4	5.4	MN	5	benign	PZ	4	HT	0	49	1096.7	[100,1000,1600]
261	256	84.6	1	90	1	3	GE MEDICAL SYSTEMS	DISCOVERY MR750w	1.0156	1.0156	GEM Flex LG Full	259.9936	3925	256	5	5	MN	6	3+3	CZ	5	KY	0	65	652	[100,1000,1600]
262	256	84.8	1	90	1	3	GE MEDICAL SYSTEMS	DISCOVERY MR750w	1.0156	1.0156	GEM Flex LG Full	259.9936	3925	256	4	4	MN	5	benign	PZ	3	KY	0	37	789.1	[100,1000,1600]
263	256	84.2	1	90	2	3	GE MEDICAL SYSTEMS	DISCOVERY MR750w	1.0156	1.0156	GEM Flex LG Full	259.9936	3925	256	5	5	MN	6	3+3	CZ	3	KY	0	75	510.2	[100,1000,1600]
263	256	84.2	1	90	1	3	GE MEDICAL SYSTEMS	DISCOVERY MR750w	1.0156	1.0156	GEM Flex LG Full	259.9936	3925	256	5	5	MN	7	3+4	PZ	5	KY	0	75	573.2	[100,1000,1600]
264	256	84.9	1	90	1	3	GE MEDICAL SYSTEMS	DISCOVERY MR750w	0.9375	0.9375	GEM Flex LG Full	240.0	3600	256	5	5	MN	5	benign	PZ	3	KY	0	68	794.4	[100,1000,1600]
265	256	84.5	1	90	2	3	GE MEDICAL SYSTEMS	DISCOVERY MR750w	1.0156	1.0156	GEM Flex LG Full	259.9936	3455	256	5	5	MN	7	3+4	PZ	4	HT	0	65	1046	[100,1000,1600]
265	256	84.5	1	90	1	3	GE MEDICAL SYSTEMS	DISCOVERY MR750w	1.0156	1.0156	GEM Flex LG Full	259.9936	3455	256	5	5	MN	7	3+4	PZ	4	HT	0	65	904.2	[100,1000,1600]
266	256	65.1	1	90	2	3	GE MEDICAL SYSTEMS	DISCOVERY MR750	1.0156	1.0156	32Ch Torso Ant	259.9936	4000	256	5	5	MN	6	3+3	PZ	4	Numju	0	72	656.6	[100,1000,1600]
266	256	65.1	1	90	1	3	GE MEDICAL SYSTEMS	DISCOVERY MR750	1.0156	1.0156	32Ch Torso Ant	259.9936	4000	256	5	5	MN	6	3+3	ANT	4	Numju	0	72	564.9	[100,1000,1600]
267	256	85.4	1	90	1	3	GE MEDICAL SYSTEMS	DISCOVERY MR750w	0.8594	0.8594	FOVs E24 AA1	220.0064	3400	256	6	6	MN	6	3+3	PZ	4	KY	1	70	891.2	[100,1000,1600]
268	256	85.5	1	90	2	3	GE MEDICAL SYSTEMS	DISCOVERY MR750w	0.8594	0.8594	FOVs E24 AA2	220.0064	3925	256	4.6	4.6	MN	7	3+4	PZ	3	KY	1	56	871.6	[100,1000,1600]
268	256	85.5	1	90	1	3	GE MEDICAL SYSTEMS	DISCOVERY MR750w	0.8594	0.8594	FOVs E24 AA2	220.0064	3925	256	4.6	4.6	MN	7	3+4	PZ	3	KY	1	56	717.6	[100,1000,1600]
269	256	84.4	1	90	1	3	GE MEDICAL SYSTEMS	DISCOVERY MR750w	1.0156	1.0156	GEM Flex LG Full	259.9936	3500	256	4	4	MN	5	benign	ANT	4	HT	0	67	610.7	[100,1000,1600]
270	256	65.4	1	90	1	3	GE MEDICAL SYSTEMS	DISCOVERY MR750	0.9375	0.9375	EIS_eCoil Torso	240.0	4000	256	4.4	4.4	MN	5	benign	PZ	4	KY	1	74	890.1	[100,1000,1600]
271	256	84.4	1	90	1	3	GE MEDICAL SYSTEMS	DISCOVERY MR750w	1.0156	1.0156	GEM Flex LG Full	259.9936	3925	256	4	4	MN	7	3+4	PZ	4	KY	0	72	752.4	[100,1000,1600]
272	256	64.9	1	90	1	3	GE MEDICAL SYSTEMS	DISCOVERY MR750	1.0156	1.0156	32Body Low Half	259.9936	4000	256	4.5	4.5	MN	5	benign	PZ	3	HT	0	54	884.1	[100,1000,1600]
273	256	84.4	1	90	2	3	GE MEDICAL SYSTEMS	DISCOVERY MR750w	1.0156	1.0156	GEM Flex LG Full	259.9936	3925	256	4.4	4.4	MN	6	3+3	PZ	4	KY	0	75	878.4	[100,1000,1600]
273	256	84.4	1	90	1	3	GE MEDICAL SYSTEMS	DISCOVERY MR750w	1.0156	1.0156	GEM Flex LG Full	259.9936	3925	256	4.4	4.4	MN	6	3+3	CZ	4	KY	0	75	480.4	[100,1000,1600]
274	256	85.4	1	90	2	3	GE MEDICAL SYSTEMS	DISCOVERY MR750w	0.8594	0.8594	FOVs E24 AA2	220.0064	3239	256	4.5	4.5	MN	6	3+3	PZ	4	KY	1	63	893.8	[100,1000,1600]
274	256	85.4	1	90	1	3	GE MEDICAL SYSTEMS	DISCOVERY MR750w	0.8594	0.8594	FOVs E24 AA2	220.0064	3239	256	4.5	4.5	MN	5	benign	CZ	4	KY	1	63	687.6	[100,1000,1600]
275	256	84.6	1	90	1	3	GE MEDICAL SYSTEMS	DISCOVERY MR750w	1.0156	1.0156	GEM Flex LG Full	259.9936	3925	256	4.5	4.5	MN	7	4+3	ANT	5	KY	0	62	409.2	[100,1000,1600]
276	256	69.2	1	90	1	1.5	GE MEDICAL SYSTEMS	na	0.9375	0.9375	Body E24 AA2	240.0	4475	256	4	4	MN	7	4+3	PZ	5	KY	1	67	534.8	[100,1000]
277	256	84.6	1	90	2	3	GE MEDICAL SYSTEMS	DISCOVERY MR750w	1.0156	1.0156	GEM Flex LG Full	259.9936	3925	256	6.4	6.4	MN	5	benign	PZ	3	KY	0	59	992.1	[100,1000,1600]
277	256	84.6	1	90	1	3	GE MEDICAL SYSTEMS	DISCOVERY MR750w	1.0156	1.0156	GEM Flex LG Full	259.9936	3925	256	6.4	6.4	MN	5	benign	PZ	3	KY	0	59	859	[100,1000,1600]
278	256	84.6	1	90	1	3	GE MEDICAL SYSTEMS	DISCOVERY MR750w	1.0156	1.0156	GEM Flex LG Full	259.9936	3925	256	4	4	MN	5	benign	CZ	3	KY	0	46	809.5	[100,1000,1600]
279	256	84.7	1	90	1	3	GE MEDICAL SYSTEMS	DISCOVERY MR750w	1.0156	1.0156	GEM Flex LG Full	259.9936	2925	256	4.5	4.5	MN	6	3+3	ANT	3	KY	0	59	912.1	[100,1000,1600]
280	256	65	1	90	1	3	GE MEDICAL SYSTEMS	DISCOVERY MR750	1.0156	1.0156	32Ch Torso Ant	259.9936	4000	256	4	4	MN	6	3+3	PZ	4	KY	0	66	722.3	[100,1000,1600]
281	256	84.4	1	90	1	3	GE MEDICAL SYSTEMS	DISCOVERY MR750w	1.0156	1.0156	GEM Flex LG Full	259.9936	3300	256	4.4	4.4	MN	6	3+3	PZ	2	HT	0	62	872.9	[100,1000,1600]
282	256	84.5	1	90	2	3	GE MEDICAL SYSTEMS	DISCOVERY MR750w	1.0156	1.0156	GEM Flex LG Full	259.9936	3500	256	4	4	MN	5	Benign prostatic tissue	PZ	4	HT	0	72	787.4	[100,1000,1600]
282	256	84.5	1	90	1	3	GE MEDICAL SYSTEMS	DISCOVERY MR750w	1.0156	1.0156	GEM Flex LG Full	259.9936	3500	256	4	4	MN	5	Benign prostatic tissue	PZ	4	HT	0	72	832.1	[100,1000,1600]
283	256	84.3	1	90	2	3	GE MEDICAL SYSTEMS	DISCOVERY MR750w	1.0156	1.0156	GEM Flex LG Full	259.9936	3400	256	6	6	MN	5	benign	CZ	5	HT	0	69	744.5	[100,1000,1600]
283	256	84.3	1	90	1	3	GE MEDICAL SYSTEMS	DISCOVERY MR750w	1.0156	1.0156	GEM Flex LG Full	259.9936	3400	256	6	6	MN	6	3+3	CZ	5	HT	0	69	853.9	[100,1000,1600]
284	256	84.5	1	90	1	3	GE MEDICAL SYSTEMS	DISCOVERY MR750w	1.0156	1.0156	GEM Flex LG Full	259.9936	3300	256	4.4	4.4	MN	7	3+4	PZ	3	Numju	0	54	809	[100,1000,1600]
285	256	84.5	1	90	1	3	GE MEDICAL SYSTEMS	DISCOVERY MR750w	1.0156	1.0156	FOVs 24 AA1	259.9936	3925	256	4	4	MN	7	3+4	PZ	4	KY	0	65	775.2	[100,1000,1600]
286	256	0.082	71	90	1	3	Siemens	Skyra	0.859375	0.859375	Body_18		4.5	256	4	4	AZ	7	4+3	PZ	5	NT	1	79	593.4	[50, 100, 400, 1000]
287	136	59	27	90	1	3	SIEMENS	Skyra	0.85069441795349	0.85069441795349			3800	288	4	4	AZ	5	benign	PZ	4	AK	0	50	1094.8	[50,400,800]
288	256	0.082	71	90	1	3	Siemens	Skyra	0.859375	0.859375	Prostate_2_H_Sen		4.5	256	4	4	AZ	6	3+3	PZ	5	NT	1	71	793.6	[50, 100, 400, 1000]
289	136	0.077	62	90	1	3	Siemens	Skyra	0.85069441795349	0.85069441795349	Spine_32		4.6	288	4	4	AZ	5	benign	PZ	2	NT	0	53	892.5	[100, 400, 800, 1600]
290	256	84.6	1	90	1	3	GE MEDICAL SYSTEMS	DISCOVERY MR750w	1.0156	1.0156	GEM Flex LG Full	259.9936	2851	256	4.4	4.4	MN	7	4+3	PZ	5	HT	0	71	604	[100,1000,1600]
291	256	90	71	90	1	3	SIEMENS	Skyra	0.859375	0.859375			5200	256	4	4	AZ	5	benign	PZ	4	AK	1	63	984.7	[50,400,800]
292	256	90	71	90	1	3	SIEMENS	Skyra	0.859375	0.859375			4400	256	4	4	AZ	7	3+4	PZ	5	AK	1	75	764.8	[50,400,800]
293	256	0.082	71	90	1	3	Siemens	Skyra	0.859375	0.859375	Body_18		4.5	256	4	4	AZ	5	benign	PZ	4	NT	1	69	1187	[50, 100, 400, 1000]
294	136	0.077	62	90	1	3	Siemens	Skyra	0.85069441795349	0.85069441795349	Spine_32		4.2	288	4	4	AZ	7	3+4	PZ	5	NT	0	61	515.7	[50, 100, 400, 800]
295	136	77	62	90	1	3	SIEMENS	Skyra	0.85069441795349	0.85069441795349			4000	288	4	4	AZ	5	benign	PZ	4	HT	0	72	985.6	[100,400,800]
296	256	84.9	1	90	1	3	GE MEDICAL SYSTEMS	DISCOVERY MR750w	1.0156	1.0156	GEM Flex LG Full	259.9936	3925	256	5	5	MN	9	4+5	PZ	5	HT	0	57	687.6	[100,1000,1600]
297	136	77	62	90	1	3	SIEMENS	Skyra	0.85069441795349	0.85069441795349			4000	288	4	4	AZ	7	4+3	PZ	4	HT	0	64	506.2	[100,400,800]
298	256	81	71	90	1	3	SIEMENS	Skyra	0.859375	0.859375			4500	256	4	4	AZ	5	benign	PZ	4	HT	1	66	764.3	[100,400,800]
299	136	77	62	90	1	3	SIEMENS	Skyra	0.85069441795349	0.85069441795349			4000	288	4	4	AZ	7	3+4	ANT	5	HT	0	71	145.9	[100,400,800]
300	256	0.082	71	90	1	3	Siemens	Skyra	0.859375	0.859375	Spine_32		4.5	256	4	4	AZ	5	benign	PZ	2	NT	1	65	1178.4	[50, 100, 400, 1000]
301	256	84.6	1	90	1	3	GE MEDICAL SYSTEMS	DISCOVERY MR750w	1.0156	1.0156	GEM Flex LG Full	259.9936	3925	256	4	4	MN	9	4+5	PZ	4	KY	0	73	634.7	[100,1000,1600]
302	256	81	71	90	1	3	SIEMENS	Skyra	0.859375	0.859375			4500	256	4	4	AZ	7	4+3	PZ	4	HT	1	72	633.7	[100,400,800]
303	256	81	71	90	2	3	SIEMENS	Skyra	0.859375	0.859375			4500	256	4	4	AZ	7	3+4	PZ	4	HT	1	64	902.3	[100,400,800]
303	256	81	71	90	1	3	SIEMENS	Skyra	0.859375	0.859375			4500	256	4	4	AZ	5	benign	PZ	5	HT	1	64	712.3	[100,400,800]
304	256	0.081	71	90	1	3	Siemens	Skyra	0.859375	0.859375	Spine_32		5.8	256	3	3	AZ	5	benign	PZ	4	NT	1	74	1517.7	[100, 400, 800, 1600]
305	256	81	60	90	2	3	SIEMENS	Skyra	0.9375	0.9375			4200	120	4	4	MN	7	3+4	CZ	5	KY	0	75	728.9	[100,800,1600]
305	256	81	60	90	1	3	SIEMENS	Skyra	0.9375	0.9375			4200	120	4	4	MN	6	3+3	PZ	4	KY	0	75	652.8	[100,800,1600]
306	256	84.5	1	90	1	3	GE MEDICAL SYSTEMS	DISCOVERY MR750w	1.0156	1.0156	GEM Flex LG Full	259.9936	3925	256	6.5	6.5	MN	7	3+4	PZ	4	Numju	0	70	752.3	[100,1000,1600]
307	256	84.6	1	90	1	3	GE MEDICAL SYSTEMS	DISCOVERY MR750w	1.0156	1.0156	GEM Flex LG Full	259.9936	3300	256	6	6	MN	5	benign	PZ	4	HT	0	68	774.2	[100,1000,1600]
308	256	85.3	1	90	1	3	GE MEDICAL SYSTEMS	DISCOVERY MR750w	0.8594	0.8594	FOVs E24 AA2	220.0064	3400	256	5.5	5.5	MN	5	benign	ANT	3	KY	1	52	901.1	[100,1000,1600]
309	256	84.6	1	90	1	3	GE MEDICAL SYSTEMS	DISCOVERY MR750w	1.0156	1.0156	GEM Flex LG Full	259.9936	3925	256	8	8	MN	7	3+4	PZ	3	Numju	0	62	1213.9	[100,1000,1600]
310	256	65	1	90	1	3	GE MEDICAL SYSTEMS	DISCOVERY MR750	1.0156	1.0156	32Ch Torso Ant	259.9936	4000	256	5	5	MN	5	benign	CZ	3	KY	0	52	787.1	[100,1000,1600]
311	256	84.8	1	90	1	3	GE MEDICAL SYSTEMS	DISCOVERY MR750w	1.0156	1.0156	GEM Flex LG Full	259.9936	3925	256	5.2	5.2	MN	7	3+4	PZ	4	KY	0	77	506.6	[100,1000,1600]
312	256	65.4	1	90	2	3	GE MEDICAL SYSTEMS	DISCOVERY MR750	0.9375	0.9375	EIS_eCoil Torso	240.0	4000	256	4	4	MN	5	benign	PZ	3	KY	1	70	1074.3	[100,1000,1600]
312	256	65.4	1	90	1	3	GE MEDICAL SYSTEMS	DISCOVERY MR750	0.9375	0.9375	EIS_eCoil Torso	240.0	4000	256	4	4	MN	5	benign	ANT	3	KY	1	70	728.5	[100,1000,1600]
313	256	81	60	90	1	3	SIEMENS	Skyra	0.9375	0.9375			5000	120	4	4	MN	6	3+3	CZ	5	KY	0	81	574.9	[100,800,1600]
314	256	84.7	1	90	2	3	GE MEDICAL SYSTEMS	DISCOVERY MR750w	1.0156	1.0156	GEM Flex LG Full	259.9936	3400	256	4	4	MN	6	3+3	PZ	3	KY	0	58	984.9	[100,1000,1600]
314	256	84.7	1	90	1	3	GE MEDICAL SYSTEMS	DISCOVERY MR750w	1.0156	1.0156	GEM Flex LG Full	259.9936	3400	256	4	4	MN	6	3+3	PZ	4	KY	0	58	716.3	[100,1000,1600]
315	256	84.6	1	90	1	3	GE MEDICAL SYSTEMS	DISCOVERY MR750w	1.0156	1.0156	GEM Flex LG Full	259.9936	3925	256	5	5	MN	7	4+3	PZ	3	Numju	0	67	726.4	[100,1000,1600]
316	256	85.1	1	90	1	3	GE MEDICAL SYSTEMS	DISCOVERY MR750w	1.0156	1.0156	GEM Flex LG Full	259.9936	3925	256	4	4	MN	7	3+4	PZ	5	KY	0	63	510.6	[100,1000,1600]
317	256	65.3	1	90	2	3	GE MEDICAL SYSTEMS	DISCOVERY MR750	0.9375	0.9375	EIS_eCoil Torso	240.0	4000	256	4	4	MN	9	4+5	PZ	4	KY	1	68	652.6	[100,1000,1600]
317	256	65.3	1	90	1	3	GE MEDICAL SYSTEMS	DISCOVERY MR750	0.9375	0.9375	EIS_eCoil Torso	240.0	4000	256	4	4	MN	9	4+5	PZ	5	KY	1	68	425.3	[100,1000,1600]
318	256	0.082	71	90	2	3	Siemens	Skyra	0.859375	0.859375	Spine_32		4.5	256	4	4	AZ	5	benign	PZ	5	NT	1	64	1116.4	[50, 100, 400, 1000]
318	256	0.082	71	90	1	3	Siemens	Skyra	0.859375	0.859375	Spine_32		4.5	256	4	4	AZ	7	3+4	PZ	5	NT	1	64	677.3	[50, 100, 400, 1000]
319	256	84.6	1	90	1	3	GE MEDICAL SYSTEMS	DISCOVERY MR750w	1.0156	1.0156	GEM Flex LG Full	259.9936	3000	256	7	7	MN	5	benign	PZ	3	KY	0	63	964.7	[100,1000,1600]
320	256	85.2	1	90	1	3	GE MEDICAL SYSTEMS	DISCOVERY MR750w	0.8594	0.8594	FOVs E24 AA2	220.0064	3925	256	4.6	4.6	MN	6	3+3	CZ	3	KY	1	71	656.6	[100,1000,1600]
321	256	84.8	1	90	1	3	GE MEDICAL SYSTEMS	DISCOVERY MR750w	1.0156	1.0156	GEM Flex LG Full	259.9936	3200	256	6	6	MN	7	4+3	PZ	5	KY	0	63	600.3	[100,1000,1600]
322	256	84.5	1	90	1	3	GE MEDICAL SYSTEMS	DISCOVERY MR750w	1.0156	1.0156	GEM Flex LG Full	259.9936	2776	256	4.5	4.5	MN	5	bengin	PZ	5	HT	0	79	760.3	[100,1000,1600]
323	256	84.6	1	90	1	3	GE MEDICAL SYSTEMS	DISCOVERY MR750w	1.0156	1.0156	GEM Flex LG Full	259.9936	2832	256	4.6	4.6	MN	7	4+3	PZ	4	HT	0	72	403.2	[100,1000,1600]
324	256	84.6	1	90	2	3	GE MEDICAL SYSTEMS	DISCOVERY MR750w	1.0156	1.0156	GEM Flex LG Full	259.9936	3925	256	4	4	MN	5	benign	CZ	3	KY	0	63	825.8	[100,1000,1600]
324	256	84.6	1	90	1	3	GE MEDICAL SYSTEMS	DISCOVERY MR750w	1.0156	1.0156	GEM Flex LG Full	259.9936	3925	256	4	4	MN	5	benign	CZ	3	KY	0	63	778	[100,1000,1600]
325	256	81	60	90	1	3	SIEMENS	Skyra	0.9375	0.9375			4200	120	4	4	MN	5	benign	PZ	3	HT	0	66	898.1	[100,800,1600]
326	256	84.9	1	90	2	3	GE MEDICAL SYSTEMS	DISCOVERY MR750w	0.8594	0.8594	FOVs E24 AA1	220.0064	3925	256	5	5	MN	5	benign	PZ	4	Numju	1	74	925.1	[100,1000,1600]
326	256	84.9	1	90	1	3	GE MEDICAL SYSTEMS	DISCOVERY MR750w	0.8594	0.8594	FOVs E24 AA1	220.0064	3925	256	5	5	MN	6	3+3	PZ	5	Numju	1	74	440.4	[100,1000,1600]
327	256	84.8	1	90	1	3	GE MEDICAL SYSTEMS	DISCOVERY MR750w	1.0156	1.0156	GEM Flex LG Full	259.9936	3925	256	4.5	4.5	MN	5	benign	PZ	4	KY	0	61	741.6	[100,1000,1600]
328	256	84.4	1	90	1	3	GE MEDICAL SYSTEMS	DISCOVERY MR750w	1.0156	1.0156	GEM Flex LG Full	259.9936	3925	256	6	6	MN	5	benign	PZ	3	HT	0	69	972.3	[100,1000,1600]
329	256	85.1	1	90	1	3	GE MEDICAL SYSTEMS	DISCOVERY MR750w	0.8594	0.8594	FOVs E24 AA2	220.0064	3300	256	4.4	4.4	MN	6	3+3	PZ	4	HT	1	60	596.2	[100,1000,1600]
330	136	77	62	90	1	3	SIEMENS	Skyra	0.85069441795349	0.85069441795349			4600	288	4	4	AZ	7	4+3	PZ	4	HT	0	56	648.5	[100,400,800]
331	136	77	62	90	2	3	SIEMENS	Skyra	0.85069441795349	0.85069441795349			5300	288	4	4	AZ	5	benign	PZ	3	AK	1	62	931.6	[100,400,800]
331	136	77	62	90	1	3	SIEMENS	Skyra	0.85069441795349	0.85069441795349			5300	288	4	4	AZ	5	benign	PZ	3	AK	1	62	951.1	[100,400,800]
332	136	59	27	90	1	3	SIEMENS	Skyra	0.85069441795349	0.85069441795349			3800	288	4	4	AZ	5	benign	PZ	4	AK	0	76	731.2	[50,400,800]
333	136	77	62	90	2	3	SIEMENS	Skyra	0.85069441795349	0.85069441795349			4000	288	4	4	AZ	5	benign	PZ	2	HT	0	55	1097.4	[100,400,800]
333	136	77	62	90	1	3	SIEMENS	Skyra	0.85069441795349	0.85069441795349			4000	288	4	4	AZ	5	benign	PZ	2	HT	0	55	927.6	[100,400,800]
334	136	0.077	62	90	1	3	Siemens	Skyra	0.85069441795349	0.85069441795349	Spine_32		4	288	4	4	AZ	6	3+3	PZ	5	NT	0	74	417.3	[100, 400, 800, 1600]
335	256	85.5	1	90	2	3	GE MEDICAL SYSTEMS	DISCOVERY MR750w	0.8594	0.8594	FOVs E24 AA2	220.0064	3250	256	4.4	4.4	MN	7	3+4	PZ	4	KY	1	57	662.9	[100,1000,1600]
335	256	85.5	1	90	1	3	GE MEDICAL SYSTEMS	DISCOVERY MR750w	0.8594	0.8594	FOVs E24 AA2	220.0064	3250	256	4.4	4.4	MN	7	3+4	PZ	5	KY	1	57	495.5	[100,1000,1600]
336	256	90	71	90	1	3	SIEMENS	Skyra	0.859375	0.859375			5400	256	4	4	AZ	8	4+4	PZ	4	AK	1	73	727.5	[50,400,800]
337	256	0.082	71	90	1	3	Siemens	Skyra	0.859375	0.859375	Spine_32		4.5	256	4	4	AZ	5	benign	PZ	4	NT	1	59	929.5	[50, 100, 400, 1000]
338	256	0.082	71	90	1	3	Siemens	Skyra	0.859375	0.859375	Body_18		4.5	256	4	4	AZ	5	benign	PZ	4	NT	1	73	196.4	[50, 100, 400, 1000]
339	256	84.6	1	90	1	3	GE MEDICAL SYSTEMS	DISCOVERY MR750w	1.0156	1.0156	GEM Flex LG Full	259.9936	3300	256	5	5	MN	6	3+3	PZ	4	HT	0	66	655.4	[100,1000,1600]
340	256	84.6	1	90	1	3	GE MEDICAL SYSTEMS	DISCOVERY MR750w	1.0156	1.0156	GEM Flex LG Full	259.9936	3925	256	5	5	MN	5	benign	PZ	3	HT	0	62	1014.4	[100,1000,1600]
341	256	84.4	1	90	1	3	GE MEDICAL SYSTEMS	DISCOVERY MR750w	1.0156	1.0156	GEM Flex LG Full	259.9936	3925	256	5	5	MN	7	3+4	PZ	4	HT	0	73	826.5	[100,1000,1600]
342	256	84.5	1	90	1	3	GE MEDICAL SYSTEMS	DISCOVERY MR750w	1.0156	1.0156	GEM Flex LG Full	259.9936	3450	256	5.5	5.5	MN	6	3+3	PZ	5	KY	0	67	674.7	[100,1000,1600]
343	256	64.9	1	90	1	3	GE MEDICAL SYSTEMS	DISCOVERY MR750	1.0156	1.0156	32Ch Torso Ant	259.9936	4000	256	4	4	MN	5	benign	PZ	3	KY	0	62	846.1	['100', '1000']
344	256	84.6	1	90	1	3	GE MEDICAL SYSTEMS	DISCOVERY MR750w	1.0156	1.0156	GEM Flex LG Full	259.9936	3925	256	4	4	MN	7	3+4	ANT	4	HT	0	70	469	[100,1000,1600]
345	256	85.2	1	90	1	3	GE MEDICAL SYSTEMS	DISCOVERY MR750w	0.8594	0.8594	FOVs E24 AA2	220.0064	3925	256	5	5	MN	7	3+4	ANT	5	HT	1	65	320.2	[100,1000,1600]
346	256	84.5	1	90	1	3	GE MEDICAL SYSTEMS	DISCOVERY MR750w	1.0156	1.0156	GEM Flex LG Full	259.9936	3925	256	5	5	MN	7	3+4	ANT	5	KY	0	70	467.5	[100,1000,1600]
347	256	84.7	1	90	1	3	GE MEDICAL SYSTEMS	DISCOVERY MR750w	1.0156	1.0156	GEM Flex LG Full	259.9936	3200	256	4.5	4.5	MN	5	benign	PZ	4	KY	0	65	752.9	[100,1000,1600]
348	256	84.5	1	90	1	3	GE MEDICAL SYSTEMS	DISCOVERY MR750w	1.0156	1.0156	GEM Flex LG Full	259.9936	3925	256	5	5	MN	7	3+4	PZ	4	Numju	0	68	931.6	[100,1000,1600]
349	256	84.3	1	90	1	3	GE MEDICAL SYSTEMS	DISCOVERY MR750w	1.0156	1.0156	GEM Flex LG Full	259.9936	3925	256	5	5	MN	6	3+3	ANT	4	HT	0	69	591.3	[100,1000,1600]
350	256	83.8	1	90	1	3	GE MEDICAL SYSTEMS	DISCOVERY MR750w	1.0156	1.0156	FOVs 24 AA2	259.9936	3200	256	6.4	6.4	MN	7	3+4	ANT	5	HT	0	70	502.9	[100,1000,1600]
351	256	65.4	1	90	2	3	GE MEDICAL SYSTEMS	DISCOVERY MR750	0.9375	0.9375	EIS_eCoil Torso	240.0	4000	256	5	5	MN	6	3+3	PZ	4	KY	1	68	1000.5	[100,1000,1600]
351	256	65.4	1	90	1	3	GE MEDICAL SYSTEMS	DISCOVERY MR750	0.9375	0.9375	EIS_eCoil Torso	240.0	4000	256	5	5	MN	5	benign	PZ	4	KY	1	68	961.7	[100,1000,1600]
352	256	84.7	1	90	2	3	GE MEDICAL SYSTEMS	DISCOVERY MR750w	1.0156	1.0156	GEM Flex LG Full	259.9936	3925	256	4	4	MN	5	benign	CZ	4	KY	0	69	465.9	[100,1000,1600]
352	256	84.7	1	90	1	3	GE MEDICAL SYSTEMS	DISCOVERY MR750w	1.0156	1.0156	GEM Flex LG Full	259.9936	3925	256	4	4	MN	6	3+3	CZ	5	KY	0	69	445.7	[100,1000,1600]
353	256	84.4	1	90	1	3	GE MEDICAL SYSTEMS	DISCOVERY MR750w	1.0156	1.0156	GEM Flex LG Full	259.9936	3925	256	5	5	MN	7	3+4	PZ	4	KY	0	79	597.3	[100,1000,1600]
354	256	84.5	1	90	1	3	GE MEDICAL SYSTEMS	DISCOVERY MR750w	1.0156	1.0156	GEM Flex LG Full	259.9936	3925	256	4.4	4.4	MN	5	benign	CZ	4	HT	0	69	663	[100,1000,1600]
355	256	0.082	71	90	1	3	Siemens	Skyra	0.859375	0.859375	Spine_32		4.5	256	3	3	AZ	6	3+3	PZ	4	NT	1	77	867.9	[50, 100, 400, 1000]
356	256	85.4	1	90	1	3	GE MEDICAL SYSTEMS	DISCOVERY MR750w	0.8594	0.8594	FOVs E24 AA1	220.0064	3925	256	5	5	MN	5	benign	PZ	4	KY	1	69	591.1	[100,1000,1600]
357	256	85.3	1	90	1	3	GE MEDICAL SYSTEMS	DISCOVERY MR750w	0.8594	0.8594	FOVs E24 AA1	220.0064	3925	256	4.2	4.2	MN	6	3+3	ANT	3	KY	1	59	701.3	[100,1000,1600]
358	256	85	1	90	1	3	GE MEDICAL SYSTEMS	DISCOVERY MR750w	0.8594	0.8594	FOVs E24 AA1	220.0064	3300	256	5.5	5.5	MN	9	4+5	PZ	4	Numju	0	85	632.2	[100,1000,1600]
359	256	84.9	1	90	1	3	GE MEDICAL SYSTEMS	DISCOVERY MR750w	0.8594	0.8594	FOVs E24 AA1	220.0064	3925	256	4	4	MN	5	benign	ANT	3	HT	1	70	797.5	[100,1000,1600]
360	256	0.081	71	90	2	3	Siemens	Skyra	0.859375	0.859375	Body_18		4.5	256	4	4	AZ	6	3+3	PZ	4	HT	1	64	757.8	[100,400,800]
360	256	0.081	71	90	3	3	Siemens	Skyra	0.859375	0.859375	Body_18		4.5	256	4	4	AZ	6	3+3	PZ	4	HT	1	64	795.2	[100,400,800]
360	256	0.081	71	90	1	3	Siemens	Skyra	0.859375	0.859375	Body_18		4.5	256	4	4	AZ	6	3+3	PZ	5	HT	1	64	637.4	[100,400,800]
361	256	84.6	1	90	1	3	GE MEDICAL SYSTEMS	DISCOVERY MR750w	1.0156	1.0156	GEM Flex LG Full	259.9936	3925	256	4	4	MN	9	4+5	PZ	5	KY	0	70	562.1	[100,1000,1600]
362	256	84.6	1	90	1	3	GE MEDICAL SYSTEMS	DISCOVERY MR750w	1.0156	1.0156	GEM Flex LG Full	259.9936	3600	256	4.2	4.2	MN	5	benign	PZ	4	KY	0	57	980.7	[100,1000,1600]
363	256	84.8	1	90	1	3	GE MEDICAL SYSTEMS	DISCOVERY MR750w	1.0156	1.0156	GEM Flex LG Full	259.9936	3250	256	4.2	4.2	MN	6	3+3	CZ	5	KY	0	70	602.9	[100,1000,1600]
364	256	81	60	90	1	3	SIEMENS	Skyra	0.9375	0.9375			4200	120	4	4	MN	7	3+4	PZ	4	KY	0	72	786	[100,800,1600]
365	256	84.9	1	90	1	3	GE MEDICAL SYSTEMS	DISCOVERY MR750w	1.0156	1.0156	GEM Flex LG Full	259.9936	3925	256	4	4	MN	7	3+4	CZ	5	KY	0	66	433.3	[100,1000,1600]
366	256	65.3	1	90	2	3	GE MEDICAL SYSTEMS	DISCOVERY MR750	1.0156	1.0156	32Ch Torso Ant	259.9936	4000	256	5	5	MN	7	3+4	ANT	4	KY	0	65	690.7	[100,1000,1600]
366	256	65.3	1	90	1	3	GE MEDICAL SYSTEMS	DISCOVERY MR750	1.0156	1.0156	32Ch Torso Ant	259.9936	4000	256	5	5	MN	6	3+3	PZ	5	KY	0	65	549.7	[100,1000,1600]
367	256	85.3	1	90	1	3	GE MEDICAL SYSTEMS	DISCOVERY MR750w	0.8594	0.8594	FOVs E24 AA2	220.0064	3400	256	4	4	MN	9	4+5	ANT	5	KY	1	82	514.6	[100,1000,1600]
368	256	84.4	1	90	1	3	GE MEDICAL SYSTEMS	DISCOVERY MR750w	1.0156	1.0156	GEM Flex LG Full	259.9936	3925	256	4.6	4.6	MN	5	benign	PZ	4	KY	0	73	985.7	[100,1000,1600]
369	256	85.4	1	90	2	3	GE MEDICAL SYSTEMS	DISCOVERY MR750w	0.8594	0.8594	FOVs E24 AA2	220.0064	3925	256	4	4	MN	5	benign	PZ	3	HT	1	74	477.4	[100,1000,1600]
369	256	85.4	1	90	1	3	GE MEDICAL SYSTEMS	DISCOVERY MR750w	0.8594	0.8594	FOVs E24 AA2	220.0064	3925	256	4	4	MN	7	3+4	PZ	4	HT	1	74	451.8	[100,1000,1600]
370	256	84.6	1	90	2	3	GE MEDICAL SYSTEMS	DISCOVERY MR750w	1.0156	1.0156	GEM Flex LG Full	259.9936	3925	256	4.8	4.8	MN	6	3+3	CZ	5	KY	0	79	456.4	[100,1000,1600]
370	256	84.6	1	90	1	3	GE MEDICAL SYSTEMS	DISCOVERY MR750w	1.0156	1.0156	GEM Flex LG Full	259.9936	3925	256	4.8	4.8	MN	8	4+4	PZ	5	KY	0	79	705.5	[100,1000,1600]
371	256	84.7	1	90	1	3	GE MEDICAL SYSTEMS	DISCOVERY MR750w	1.0156	1.0156	GEM Flex LG Full	259.9936	3400	256	6	6	MN	8	5+3	PZ	5	KY	0	74	521.5	[100,1000,1600]
372	256	84.6	1	90	2	3	GE MEDICAL SYSTEMS	DISCOVERY MR750w	1.0156	1.0156	GEM Flex LG Full	259.9936	3925	256	7	7	MN	6	3+3	PZ	2	HT	0	59	745.6	[100,1000,1600]
372	256	84.6	1	90	3	3	GE MEDICAL SYSTEMS	DISCOVERY MR750w	1.0156	1.0156	GEM Flex LG Full	259.9936	3925	256	7	7	MN	5	Benign prostatic tissue	ANT	3	HT	0	59	561.6	[100,1000,1600]
372	256	84.6	1	90	1	3	GE MEDICAL SYSTEMS	DISCOVERY MR750w	1.0156	1.0156	GEM Flex LG Full	259.9936	3925	256	7	7	MN	7	3+4	PZ	4	HT	0	59	907.2	[100,1000,1600]
373	256	84.6	1	90	1	3	GE MEDICAL SYSTEMS	DISCOVERY MR750w	1.0156	1.0156	GEM Flex LG Full	259.9936	3925	256	6	6	MN	9	4+5	PZ	5	KY	0	74	515.3	[100,1000,1600]
374	256	65	1	90	2	3	GE MEDICAL SYSTEMS	DISCOVERY MR750	1.0156	1.0156	32Ch Torso Ant	259.9936	4000	256	5	5	MN	7	3+4	PZ	4	HT	0	57	1008.1	[100,1000,1600]
374	256	65	1	90	1	3	GE MEDICAL SYSTEMS	DISCOVERY MR750	1.0156	1.0156	32Ch Torso Ant	259.9936	4000	256	5	5	MN	7	3+4	PZ	4	HT	0	57	737.4	[100,1000,1600]
375	256	84.6	1	90	1	3	GE MEDICAL SYSTEMS	DISCOVERY MR750w	1.0156	1.0156	GEM Flex LG Full	259.9936	3925	256	5	5	MN	5	benign	PZ	3	KY	0	69	1185.44	[100,1000,1600]
376	256	90	71	90	1	3	SIEMENS	Skyra	0.859375	0.859375			4400	256	4	4	AZ	7	4+3	PZ	4	AK	1	61	894.7	[50,400,800]
377	256	65.2	1	90	1	3	GE MEDICAL SYSTEMS	DISCOVERY MR750	1.0156	1.0156	32Ch Torso Ant	259.9936	3200	256	5	5	MN	5	benign	PZ	3	HT	0	65	872.1	[100,1000,1600]
378	256	84.5	1	90	1	3	GE MEDICAL SYSTEMS	DISCOVERY MR750w	1.0156	1.0156	GEM Flex LG Full	259.9936	2895	256	4.2	4.2	MN	7	3+4	ANT	5	HT	0	67	500.8	[100,1000,1600]
379	256	84.5	1	90	1	3	GE MEDICAL SYSTEMS	DISCOVERY MR750w	1.0156	1.0156	GEM Flex LG Full	259.9936	3925	256	7	7	MN	7	4+3	PZ	4	Numju	0	72	877.9	[100,1000,1600]
380	256	65.1	1	90	2	3	GE MEDICAL SYSTEMS	DISCOVERY MR750	0.9375	0.9375	EIS_eCoil Torso	240.0	4000	256	4.4	4.4	MN	7	3+4	PZ	4	HT	1	69	841.7	[100,1000,1600]
380	256	65.1	1	90	1	3	GE MEDICAL SYSTEMS	DISCOVERY MR750	0.9375	0.9375	EIS_eCoil Torso	240.0	4000	256	4.4	4.4	MN	7	3+4	PZ	4	HT	1	69	958.3	[100,1000,1600]
381	256	84.3	1	90	1	3	GE MEDICAL SYSTEMS	DISCOVERY MR750w	1.0156	1.0156	GEM Flex LG Full	259.9936	3925	256	4.5	4.5	MN	7	4+3	PZ	5	HT	0	74	556.2	[100,1000,1600]
382	256	84.2	1	90	1	3	GE MEDICAL SYSTEMS	DISCOVERY MR750w	1.0156	1.0156	GEM Flex LG Full	259.9936	3925	256	4	4	MN	5	benign	PZ	2	KY	0	75	832	[100,1000,1600]
383	256	85.5	1	90	1	3	GE MEDICAL SYSTEMS	DISCOVERY MR750w	0.8594	0.8594	FOVs E24 AA1	220.0064	3235	256	4	4	MN	7	3+4	PZ	4	KY	1	67	542.1	[100,1000,1600]
384	256	84.7	1	90	1	3	GE MEDICAL SYSTEMS	DISCOVERY MR750w	1.0156	1.0156	GEM Flex LG Full	259.9936	3500	256	5.8	5.8	MN	5	benign	CZ	3	KY	0	72	786.1	[100,1000,1600]
385	256	84.9	1	90	1	3	GE MEDICAL SYSTEMS	DISCOVERY MR750w	0.8594	0.8594	FOVs E24 AA2	220.0064	3925	256	4	4	MN	6	3+3	PZ	4	HT	1	53	863.6	[100,1000,1600]
386	256	84.5	1	90	1	3	GE MEDICAL SYSTEMS	DISCOVERY MR750w	1.0156	1.0156	GEM Flex LG Full	259.9936	3925	256	5	5	MN	5	benign	PZ	4	HT	0	62	601.6	[100,1000,1600]
387	256	84.5	1	90	1	3	GE MEDICAL SYSTEMS	DISCOVERY MR750w	1.0156	1.0156	GEM Flex LG Full	259.9936	3925	256	5	5	MN	7	3+4	PZ	4	HT	0	67	690	[100,1000,1600]
388	256	84.6	1	90	2	3	GE MEDICAL SYSTEMS	DISCOVERY MR750w	1.0156	1.0156	GEM Flex LG Full	259.9936	3925	256	4.6	4.6	MN	5	benign	CZ	3	HT	0	68	728.1	[100,1000,1600]
388	256	84.6	1	90	1	3	GE MEDICAL SYSTEMS	DISCOVERY MR750w	1.0156	1.0156	GEM Flex LG Full	259.9936	3925	256	4.6	4.6	MN	7	3+4	ANT	5	HT	0	68	512.3	[100,1000,1600]
389	256	65	1	90	2	3	GE MEDICAL SYSTEMS	DISCOVERY MR750	0.9375	0.9375	EIS_eCoil Torso	240.0	4000	256	5	5	MN	6	3+3	ANT	4	Numju	1	58	799.1	[100,1000,1600]
389	256	65	1	90	1	3	GE MEDICAL SYSTEMS	DISCOVERY MR750	0.9375	0.9375	EIS_eCoil Torso	240.0	4000	256	5	5	MN	6	3+3	PZ	4	Numju	1	58	908.9	[100,1000,1600]
390	256	65	1	90	1	3	GE MEDICAL SYSTEMS	DISCOVERY MR750	1.0156	1.0156	32Body Low Half	259.9936	4000	256	4	4	MN	5	benign	PZ	3	HT	0	65	1003.1	[100,1000,1600]
391	256	84.5	1	90	1	3	GE MEDICAL SYSTEMS	DISCOVERY MR750w	1.0156	1.0156	GEM Flex LG Full	259.9936	3925	256	4.4	4.4	MN	9	4+5	PZ	4	HT	0	78	709.6	[100,1000,1600]
392	256	85.2	1	90	2	3	GE MEDICAL SYSTEMS	DISCOVERY MR750w	0.8594	0.8594	FOVs E24 AA1	220.0064	3925	256	4	4	MN	6	3+3	PZ	4	KY	1	72	710.5	[100,1000,1600]
392	256	85.2	1	90	3	3	GE MEDICAL SYSTEMS	DISCOVERY MR750w	0.8594	0.8594	FOVs E24 AA1	220.0064	3925	256	4	4	MN	5	benign	PZ	3	KY	1	72	826.7	[100,1000,1600]
392	256	85.2	1	90	1	3	GE MEDICAL SYSTEMS	DISCOVERY MR750w	0.8594	0.8594	FOVs E24 AA1	220.0064	3925	256	4	4	MN	5	benign	PZ	4	KY	1	72	616.2	[100,1000,1600]
393	256	65	1	90	1	3	GE MEDICAL SYSTEMS	DISCOVERY MR750	1.0156	1.0156	32Ch Torso Ant	259.9936	4000	256	4	4	MN	6	3+3	PZ	4	KY	0	52	580	[100,1000,1600]
394	256	84.6	1	90	1	3	GE MEDICAL SYSTEMS	DISCOVERY MR750w	1.0156	1.0156	GEM Flex LG Full	259.9936	3925	256	5	5	MN	9	5+4	PZ	4	KY	0	77	-14.2	[100,1000,1600]
395	256	64.9	1	90	1	3	GE MEDICAL SYSTEMS	na	1.0156	1.0156	32Body Lower 3	259.9936	4000	256	5	5	MN	6	3+3	CZ	4	KY	0	64	698.2	[100,1000]
396	256	85.2	1	90	2	3	GE MEDICAL SYSTEMS	DISCOVERY MR750w	1.0156	1.0156	GEM Flex LG Full	259.9936	3925	256	4.4	4.4	MN	5	benign	CZ	3	HT	0	74	946.2	[100,1000,1600]
396	256	85.2	1	90	3	3	GE MEDICAL SYSTEMS	DISCOVERY MR750w	1.0156	1.0156	GEM Flex LG Full	259.9936	3925	256	4.4	4.4	MN	5	benign	CZ	2	HT	0	74	1547.3	[100,1000,1600]
396	256	85.2	1	90	1	3	GE MEDICAL SYSTEMS	DISCOVERY MR750w	1.0156	1.0156	GEM Flex LG Full	259.9936	3925	256	4.4	4.4	MN	6	3+3	ANT	4	HT	0	74	647.3	[100,1000,1600]
397	256	85.3	1	90	1	3	GE MEDICAL SYSTEMS	DISCOVERY MR750w	0.8594	0.8594	FOVs E24 AA2	220.0064	3400	256	6	6	MN	7	3+4	PZ	4	KY	1	71	797	[100,1000,1600]
398	256	85.1	1	90	1	3	GE MEDICAL SYSTEMS	DISCOVERY MR750w	0.8594	0.8594	FOVs E24 AA2	220.0064	3925	256	4	4	MN	9	4+5	PZ	5	KY	1	67	697.3	[100,1000,1600]
399	256	84.7	1	90	1	3	GE MEDICAL SYSTEMS	DISCOVERY MR750w	1.0156	1.0156	GEM Flex LG Full	259.9936	3500	256	7	7	MN	7	4+3	PZ	5	HT	0	61	422.7	[100,1000,1600]
400	256	84.4	1	90	2	3	GE MEDICAL SYSTEMS	DISCOVERY MR750w	1.0156	1.0156	GEM Flex LG Full	259.9936	3925	256	4	4	MN	6	3+3	PZ	4	Numju	0	76	775.7	[100,1000,1600]
400	256	84.4	1	90	3	3	GE MEDICAL SYSTEMS	DISCOVERY MR750w	1.0156	1.0156	GEM Flex LG Full	259.9936	3925	256	4	4	MN	6	3+3	PZ	3	Numju	0	76	863	[100,1000,1600]
400	256	84.4	1	90	1	3	GE MEDICAL SYSTEMS	DISCOVERY MR750w	1.0156	1.0156	GEM Flex LG Full	259.9936	3925	256	4	4	MN	7	4+3	PZ	4	Numju	0	76	485.4	[100,1000,1600]
401	256	84.9	1	90	1	3	GE MEDICAL SYSTEMS	DISCOVERY MR750w	0.8594	0.8594	FOVs E24 AA1	220.0064	3283	256	4	4	MN	7	3+4	PZ	4	KY	1	68	599.3	[100,1000,1600]
402	256	84.6	1	90	1	3	GE MEDICAL SYSTEMS	DISCOVERY MR750w	1.0156	1.0156	GEM Flex LG Full	259.9936	2925	256	5	5	MN	7	4+3	PZ	4	KY	0	70	859.9	[100,1000,1600]
403	256	85.1	1	90	2	3	GE MEDICAL SYSTEMS	DISCOVERY MR750w	0.8594	0.8594	FOVs E24 AA2	220.0064	3925	256	4.4	4.4	MN	5	benign	PZ	3	KY	1	66	1039.8	[100,1000,1600]
403	256	85.1	1	90	3	3	GE MEDICAL SYSTEMS	DISCOVERY MR750w	0.8594	0.8594	FOVs E24 AA2	220.0064	3925	256	4.4	4.4	MN	5	benign	PZ	4	KY	1	66	1214	[100,1000,1600]
403	256	85.1	1	90	1	3	GE MEDICAL SYSTEMS	DISCOVERY MR750w	0.8594	0.8594	FOVs E24 AA2	220.0064	3925	256	4.4	4.4	MN	5	benign	PZ	3	KY	1	66	1308.22	[100,1000,1600]
404	256	85.2	1	90	1	3	GE MEDICAL SYSTEMS	DISCOVERY MR750w	0.8594	0.8594	FOVs E24 AA1	220.0064	3925	256	4	4	MN	7	4+3	CZ	5	KY	1	56	568.7	[100,1000,1600]
405	256	85.3	1	90	1	3	GE MEDICAL SYSTEMS	DISCOVERY MR750w	0.8594	0.8594	FOVs E24 AA1	220.0064	3500	256	5	5	MN	6	3+3	ANT	5	KY	1	69	435.6	[100,1000,1600]
406	256	84.5	1	90	1	3	GE MEDICAL SYSTEMS	DISCOVERY MR750w	1.0156	1.0156	GEM Flex LG Full	259.9936	3925	256	5	5	MN	5	Benign prostatic tissue	ANT	3	HT	0	64	814.4	[100,1000,1600]
407	256	84.6	1	90	1	3	GE MEDICAL SYSTEMS	DISCOVERY MR750w	1.0156	1.0156	GEM Flex LG Full	259.9936	3925	256	4	4	MN	7	3+4	PZ	5	HT	0	65	990.7	[100,1000,1600]
408	256	85	1	90	1	3	GE MEDICAL SYSTEMS	DISCOVERY MR750w	0.8594	0.8594	FOVs E24 AA1	220.0064	3278	256	5	5	MN	9	4+5	PZ	3	HT	1	69	850.1	[100,1000,1600]
409	256	84.7	1	90	1	3	GE MEDICAL SYSTEMS	DISCOVERY MR750w	1.0156	1.0156	GEM Flex LG Full	259.9936	3925	256	4.5	4.5	MN	5	benign	PZ	4	KY	0	51	922.6	[100,1000,1600]
410	256	84.6	1	90	1	3	GE MEDICAL SYSTEMS	DISCOVERY MR750w	1.0156	1.0156	GEM Flex LG Full	259.9936	3925	256	4	4	MN	5	benign	CZ	3	KY	0	66	695.2	[100,1000,1600]
411	256	84.7	1	90	1	3	GE MEDICAL SYSTEMS	DISCOVERY MR750w	1.0156	1.0156	GEM Flex LG Full	259.9936	3925	256	6	6	MN	5	benign	PZ	4	KY	0	74	720.4	[100,1000,1600]
412	256	81	60	90	1	3	SIEMENS	Skyra	0.9375	0.9375			4000	120	5	5	MN	7	3+4	PZ	4	HT	0	73	521.5	[100,800,1600]
413	256	84.7	1	90	1	3	GE MEDICAL SYSTEMS	DISCOVERY MR750w	1.0156	1.0156	GEM Flex LG Full	259.9936	3925	256	4.2	4.2	MN	6	3+3	PZ	4	KY	0	61	655.4	[100,1000,1600]
414	256	84.7	1	90	1	3	GE MEDICAL SYSTEMS	DISCOVERY MR750w	1.0156	1.0156	GEM Flex LG Full	259.9936	3925	256	6	6	MN	5	benign	CZ	3	KY	0	72	812	[100,1000,1600]
415	256	84.4	1	90	1	3	GE MEDICAL SYSTEMS	DISCOVERY MR750w	1.0156	1.0156	GEM Flex LG Full	259.9936	3925	256	4	4	MN	6	3+3	PZ	4	HT	0	65	600.9	[100,1000,1600]
416	256	84.5	1	90	1	3	GE MEDICAL SYSTEMS	DISCOVERY MR750w	1.0156	1.0156	GEM Flex LG Full	259.9936	3500	256	4	4	MN	7	3+4	PZ	4	KY	0	65	800.8	[100,1000,1600]
417	256	85.4	1	90	2	3	GE MEDICAL SYSTEMS	DISCOVERY MR750w	0.8594	0.8594	FOVs E24 AA2	220.0064	3250	256	5.5	5.5	MN	6	3+3	PZ	4	KY	1	69	640.5	[100,1000,1600]
417	256	85.4	1	90	1	3	GE MEDICAL SYSTEMS	DISCOVERY MR750w	0.8594	0.8594	FOVs E24 AA2	220.0064	3250	256	5.5	5.5	MN	7	3+4	CZ	5	KY	1	69	370.5	[100,1000,1600]
418	256	85.1	1	90	1	3	GE MEDICAL SYSTEMS	DISCOVERY MR750w	0.8594	0.8594	FOVs E24 AA2	220.0064	3925	256	4.2	4.2	MN	6	3+3	CZ	5	KY	1	64	493.1	[100,1000,1600]
419	256	85.2	1	90	2	3	GE MEDICAL SYSTEMS	DISCOVERY MR750w	0.8594	0.8594	FOVs E24 AA2	220.0064	3925	256	4.5	4.5	MN	7	3+4	PZ	4	KY	1	79	481.9	[100,1000,1600]
419	256	85.2	1	90	1	3	GE MEDICAL SYSTEMS	DISCOVERY MR750w	0.8594	0.8594	FOVs E24 AA2	220.0064	3925	256	4.5	4.5	MN	7	3+4	PZ	4	KY	1	79	492.9	[100,1000,1600]
420	256	84.4	1	90	1	3	GE MEDICAL SYSTEMS	DISCOVERY MR750w	1.0156	1.0156	Body 36 AA1	259.9936	3925	256	5	5	MN	6	3+3	ANT	5	KY	0	80	511.5	[100,1000,1600]
421	256	85.2	1	90	1	3	GE MEDICAL SYSTEMS	DISCOVERY MR750w	0.8594	0.8594	FOVs E24 AA2	220.0064	3925	256	5.2	5.2	MN	7	4+3	PZ	4	KY	1	60	783.3	[100,1000,1600]
422	256	84.5	1	90	1	3	GE MEDICAL SYSTEMS	DISCOVERY MR750w	1.0156	1.0156	FOVs 24 AA1	259.9936	3925	256	4	4	MN	9	4+5	ANT	5	HT	0	57	505.5	[100,1000,1600]
423	256	0.082	71	90	1	3	Siemens	Skyra	0.859375	0.859375	Body_30		4.5	256	4	4	AZ	6	3+3	PZ	4	NT	1	75	758.4	[50, 100, 400, 1000]
424	256	65.3	1	90	2	3	GE MEDICAL SYSTEMS	DISCOVERY MR750	1.0156	1.0156	32Ch Torso Ant	259.9936	4000	256	6.6	6.6	MN	5	benign	CZ	4	HT	0	59	995.6	[100,1000,1600]
424	256	65.3	1	90	3	3	GE MEDICAL SYSTEMS	DISCOVERY MR750	1.0156	1.0156	32Ch Torso Ant	259.9936	4000	256	6.6	6.6	MN	5	benign	PZ	3	HT	0	59	942.9	[100,1000,1600]
424	256	65.3	1	90	1	3	GE MEDICAL SYSTEMS	DISCOVERY MR750	1.0156	1.0156	32Ch Torso Ant	259.9936	4000	256	6.6	6.6	MN	5	benign	CZ	4	HT	0	59	838	[100,1000,1600]
425	256	84.9	1	90	1	3	GE MEDICAL SYSTEMS	DISCOVERY MR750w	1.0156	1.0156	GEM Flex LG Full	259.9936	3925	256	4.4	4.4	MN	5	benign	CZ	3	KY	0	63	790.8	[100,1000,1600]
426	256	84.6	1	90	1	3	GE MEDICAL SYSTEMS	DISCOVERY MR750w	1.0156	1.0156	GEM Flex LG Full	259.9936	3925	256	4	4	MN	7	3+4	PZ	5	KY	0	62	585.6	[100,1000,1600]
427	256	0.082	71	90	1	3	Siemens	Skyra	0.859375	0.859375	Spine_32		4.5	256	4	4	AZ	5	benign	PZ	4	NT	1	82	785.8	[50, 100, 400, 1000]
428	256	84.6	1	90	1	3	GE MEDICAL SYSTEMS	DISCOVERY MR750w	1.0156	1.0156	GEM Flex LG Full	259.9936	3925	256	5.6	5.6	MN	8	4+4	PZ	5	HT	0	75	307.7	[100,1000,1600]
429	256	84.5	1	90	1	3	GE MEDICAL SYSTEMS	DISCOVERY MR750w	1.0156	1.0156	GEM Flex LG Full	259.9936	3925	256	5	5	MN	5	benign	PZ	4	HT	0	74	980.9	[100,1000,1600]
430	256	78.9	1	90	1	1.5	GE MEDICAL SYSTEMS	Optima MR450w	0.8594	0.8594	Body E24 AA2	220.0064	2075	256	3	3	MN	6	3+3	CZ	3	KY	1	79	606.6	[50,100,1000]
431	256	0.0801	1	90	2	1.5	GE	Signa HDxt	0.9375	0.9375	8EIS_eCoil BodyL	240.0	2	256	3	3	AZ	8	4+4	PZ	2	NT	1	74	912	[100, 1000]
431	256	0.0801	1	90	1	1.5	GE	Signa HDxt	0.9375	0.9375	8EIS_eCoil BodyL	240.0	2	256	3	3	AZ	8	4+4	PZ	5	NT	1	74	365.1	[100, 1000]
432	256	85.1	1	90	2	3	GE MEDICAL SYSTEMS	DISCOVERY MR750w	0.8594	0.8594	FOVs E24 AA2	220.0064	3925	256	8	8	MN	5	Benign prostatic tissue	PZ	4	HT	1	62	1097	[100,1000,1600]
432	256	85.1	1	90	1	3	GE MEDICAL SYSTEMS	DISCOVERY MR750w	0.8594	0.8594	FOVs E24 AA2	220.0064	3925	256	8	8	MN	5	Benign prostatic tissue	PZ	2	HT	1	62	1435	[100,1000,1600]
433	256	84.6	1	90	1	3	GE MEDICAL SYSTEMS	DISCOVERY MR750w	1.0156	1.0156	GEM Flex LG Full	259.9936	3925	256	5.2	5.2	MN	5	benign	PZ	4	KY	0	74	956	[100,1000,1600]
434	256	84.5	1	90	1	3	GE MEDICAL SYSTEMS	DISCOVERY MR750w	1.0156	1.0156	GEM Flex LG Full	259.9936	3925	256	5	5	MN	7	4+3	PZ	5	KY	0	73	786.8	[100,1000,1600]
435	256	84.6	1	90	1	3	GE MEDICAL SYSTEMS	DISCOVERY MR750w	1.0156	1.0156	GEM Flex LG Full	259.9936	2780	256	4.2	4.2	MN	7	3+4	PZ	5	HT	0	79	473.4	[100,1000,1600]
436	256	84.3	1	90	1	3	GE MEDICAL SYSTEMS	DISCOVERY MR750w	1.0156	1.0156	GEM Flex LG Full	259.9936	3925	256	4	4	MN	6	3+3	ANT	3	HT	0	67	591.3	[100,1000,1600]
437	256	84.4	1	90	1	3	GE MEDICAL SYSTEMS	DISCOVERY MR750w	1.0156	1.0156	GEM Flex LG Full	259.9936	3925	256	5	5	MN	7	3+4	PZ	4	HT	0	77	837.8	[100,1000,1600]
438	256	84.6	1	90	1	3	GE MEDICAL SYSTEMS	DISCOVERY MR750w	1.0156	1.0156	GEM Flex LG Full	259.9936	2824	256	5	5	MN	5	benign	PZ	3	HT	0	58	871.8	[100,1000,1600]
439	256	84.9	1	90	1	3	GE MEDICAL SYSTEMS	DISCOVERY MR750w	0.8594	0.8594	FOVs E24 AA2	220.0064	3262	256	5	5	MN	7	3+4	PZ	5	HT	1	84	604.4	[100,1000,1600]
440	256	84.6	1	90	2	3	GE MEDICAL SYSTEMS	DISCOVERY MR750w	1.0156	1.0156	GEM Flex LG Full	259.9936	3400	256	4	4	MN	6	3+3	PZ	1	KY	0	71	1407.62	[100,1000,1600]
440	256	84.6	1	90	1	3	GE MEDICAL SYSTEMS	DISCOVERY MR750w	1.0156	1.0156	GEM Flex LG Full	259.9936	3400	256	4	4	MN	6	3+3	CZ	5	KY	0	71	643.7	[100,1000,1600]
441	256	84.5	1	90	1	3	GE MEDICAL SYSTEMS	DISCOVERY MR750w	1.0156	1.0156	GEM Flex LG Full	259.9936	2875	256	5	5	MN	5	benign	PZ	5	KY	0	77	580.8	[100,1000,1600]
442	256	84.8	1	90	1	3	GE MEDICAL SYSTEMS	DISCOVERY MR750w	1.0156	1.0156	GEM Flex LG Full	259.9936	3300	256	4.8	4.8	MN	8	3+5	CZ	5	KY	0	52	594.4	[100,1000,1600]
443	256	85.2	1	90	1	3	GE MEDICAL SYSTEMS	DISCOVERY MR750w	0.8594	0.8594	FOVs E24 AA1	220.0064	3925	256	5	5	MN	6	3+3	PZ	3	KY	1	52	657.5	[100,1000,1600]
444	256	84.3	1	90	1	3	GE MEDICAL SYSTEMS	DISCOVERY MR750w	1.0156	1.0156	GEM Flex LG Full	259.9936	3925	256	6.5	6.5	MN	5	benign	ANT	4	Numju	0	55	696.4	[100,1000,1600]
445	256	85.8	1	90	1	3	GE MEDICAL SYSTEMS	DISCOVERY MR750w	0.8594	0.8594	FOVs E24 AA1	220.0064	3500	256	4.6	4.6	MN	6	3+3	PZ	3	KY	1	54	812.7	[100,1000,1600]
446	256	65.1	1	90	2	3	GE MEDICAL SYSTEMS	DISCOVERY MR750	0.9375	0.9375	EIS_eCoil Torso	240.0	4000	256	4	4	MN	6	3+3	PZ	4	Numju	1	61	453.6	[100,1000,1600]
446	256	65.1	1	90	1	3	GE MEDICAL SYSTEMS	DISCOVERY MR750	0.9375	0.9375	EIS_eCoil Torso	240.0	4000	256	4	4	MN	7	4+3	PZ	5	Numju	1	61	443.4	[100,1000,1600]
447	256	84.4	1	90	2	3	GE MEDICAL SYSTEMS	DISCOVERY MR750w	1.0156	1.0156	GEM Flex LG Full	259.9936	3925	256	4	4	MN	5	benign	PZ	3	KY	0	60	1245.78	[100,1000,1600]
447	256	84.4	1	90	1	3	GE MEDICAL SYSTEMS	DISCOVERY MR750w	1.0156	1.0156	GEM Flex LG Full	259.9936	3925	256	4	4	MN	6	3+3	PZ	4	KY	0	60	619	[100,1000,1600]
448	256	85.5	1	90	1	3	GE MEDICAL SYSTEMS	DISCOVERY MR750w	0.8594	0.8594	FOVs E24 AA2	220.0064	3925	256	5.4	5.4	MN	5	benign	ANT	3	KY	1	57	627.2	[100,1000,1600]
449	256	84.7	1	90	2	3	GE MEDICAL SYSTEMS	DISCOVERY MR750w	1.0156	1.0156	GEM Flex LG Full	259.9936	3925	256	5.5	5.5	MN	5	benign	PZ	3	HT	0	74	821.2	[100,1000,1600]
449	256	84.7	1	90	3	3	GE MEDICAL SYSTEMS	DISCOVERY MR750w	1.0156	1.0156	GEM Flex LG Full	259.9936	3925	256	5.5	5.5	MN	7	4+3	PZ	4	HT	0	74	934.6	[100,1000,1600]
449	256	84.7	1	90	1	3	GE MEDICAL SYSTEMS	DISCOVERY MR750w	1.0156	1.0156	GEM Flex LG Full	259.9936	3925	256	5.5	5.5	MN	7	3+4	PZ	5	HT	0	74	655.5	[100,1000,1600]
450	256	84.7	1	90	1	3	GE MEDICAL SYSTEMS	DISCOVERY MR750w	1.0156	1.0156	GEM Flex LG Full	259.9936	3225	256	5.4	5.4	MN	5	benign	CZ	5	KY	0	83	584.5	[100,1000,1600]
451	256	84.5	1	90	1	3	GE MEDICAL SYSTEMS	DISCOVERY MR750w	1.0156	1.0156	GEM Flex LG Full	259.9936	3925	256	5.5	5.5	MN	7	3+4	PZ	3	HT	0	76	993.7	[100,1000,1600]
452	256	85.3	1	90	1	3	GE MEDICAL SYSTEMS	DISCOVERY MR750w	0.8594	0.8594	FOVs E24 AA2	220.0064	3925	256	4	4	MN	5	benign	ANT	4	KY	1	60	479.7	[100,1000,1600]
453	256	84.7	1	90	1	3	GE MEDICAL SYSTEMS	DISCOVERY MR750w	1.0156	1.0156	GEM Flex LG Full	259.9936	2891	256	5	5	MN	8	4+4	PZ	4	KY	0	77	700.1	[100,1000,1600]
454	256	84.7	1	90	1	3	GE MEDICAL SYSTEMS	DISCOVERY MR750w	1.0156	1.0156	GEM Flex LG Full	259.9936	3500	256	7	7	MN	6	3+3	PZ	3	HT	0	60	648.7	[100,1000,1600]
455	256	84.4	1	90	1	3	GE MEDICAL SYSTEMS	DISCOVERY MR750w	1.0156	1.0156	GEM Flex LG Full	259.9936	3925	256	4.5	4.5	MN	7	4+3	PZ	4	KY	0	78	550.7	[100,1000,1600]
456	256	85.4	1	90	1	3	GE MEDICAL SYSTEMS	DISCOVERY MR750w	0.8594	0.8594	FOVs E24 AA1	220.0064	3500	256	5	5	MN	5	benign	PZ	3	KY	1	61	854.3	[100,1000,1600]
457	256	85.2	1	90	2	3	GE MEDICAL SYSTEMS	DISCOVERY MR750w	0.8594	0.8594	FOVs E24 AA2	220.0064	3527	256	4.5	4.5	MN	5	benign	PZ	4	KY	1	71	645.9	[100,1000,1600]
457	256	85.2	1	90	3	3	GE MEDICAL SYSTEMS	DISCOVERY MR750w	0.8594	0.8594	FOVs E24 AA2	220.0064	3527	256	4.5	4.5	MN	6	3+3	ANT	3	KY	1	71	442.3	[100,1000,1600]
457	256	85.2	1	90	1	3	GE MEDICAL SYSTEMS	DISCOVERY MR750w	0.8594	0.8594	FOVs E24 AA2	220.0064	3527	256	4.5	4.5	MN	7	4+3	PZ	5	KY	1	71	482.3	[100,1000,1600]
458	256	84.6	1	90	1	3	GE MEDICAL SYSTEMS	DISCOVERY MR750w	1.0156	1.0156	GEM Flex LG Full	259.9936	3244	256	4.4	4.4	MN	7	4+3	PZ	5	KY	0	66	395.8	[100,1000,1600]
459	256	84.5	1	90	1	3	GE MEDICAL SYSTEMS	DISCOVERY MR750w	1.0156	1.0156	GEM Flex LG Full	259.9936	3925	256	4.5	4.5	MN	5	benign	PZ	5	KY	0	73	608.7	[100,1000,1600]
460	256	85.1	1	90	1	3	GE MEDICAL SYSTEMS	DISCOVERY MR750w	0.8594	0.8594	FOVs E24 AA1	220.0064	3925	256	4	4	MN	6	3+3	PZ	4	HT	1	73	871.4	[100,1000,1600]
461	256	85.2	1	90	1	3	GE MEDICAL SYSTEMS	DISCOVERY MR750w	0.8594	0.8594	FOVs E24 AA2	220.0064	3925	256	5	5	MN	7	3+4	PZ	5	KY	1	75	655.5	[100,1000,1600]
462	256	85.5	1	90	1	3	GE MEDICAL SYSTEMS	DISCOVERY MR750w	0.8594	0.8594	FOVs E24 AA1	220.0064	3925	256	4.8	4.8	MN	5	benign	PZ	4	KY	1	68	908.1	[100,1000,1600]
463	256	85.2	1	90	2	3	GE MEDICAL SYSTEMS	DISCOVERY MR750w	1.0156	1.0156	GEM Flex LG Full	259.9936	3300	256	5	5	MN	7	3+4	PZ	4	Numju	0	68	458.1	[100,1000,1600]
463	256	85.2	1	90	3	3	GE MEDICAL SYSTEMS	DISCOVERY MR750w	1.0156	1.0156	GEM Flex LG Full	259.9936	3300	256	5	5	MN	7	3+4	PZ	4	Numju	0	68	750.4	[100,1000,1600]
463	256	85.2	1	90	1	3	GE MEDICAL SYSTEMS	DISCOVERY MR750w	1.0156	1.0156	GEM Flex LG Full	259.9936	3300	256	5	5	MN	7	3+4	PZ	4	Numju	0	68	345.7	[100,1000,1600]
464	256	84.4	1	90	2	3	GE MEDICAL SYSTEMS	DISCOVERY MR750w	1.0156	1.0156	GEM Flex LG Full	259.9936	2924	256	4	4	MN	5	benign	CZ	3	KY	0	71	911.8	[100,1000,1600]
464	256	84.4	1	90	1	3	GE MEDICAL SYSTEMS	DISCOVERY MR750w	1.0156	1.0156	GEM Flex LG Full	259.9936	2924	256	4	4	MN	5	benign	PZ	4	KY	0	71	950.1	[100,1000,1600]
465	256	84.6	1	90	2	3	GE MEDICAL SYSTEMS	DISCOVERY MR750w	1.0156	1.0156	GEM Flex LG Full	259.9936	3925	256	4.4	4.4	MN	6	3+3	CZ	4	KY	0	75	440.8	[100,1000,1600]
465	256	84.6	1	90	1	3	GE MEDICAL SYSTEMS	DISCOVERY MR750w	1.0156	1.0156	GEM Flex LG Full	259.9936	3925	256	4.4	4.4	MN	6	3+3	CZ	3	KY	0	75	741.8	[100,1000,1600]
466	256	84.4	1	90	1	3	GE MEDICAL SYSTEMS	DISCOVERY MR750w	1.0156	1.0156	GEM Flex LG Full	259.9936	3300	256	5.6	5.6	MN	7	3+4	PZ	5	HT	0	79	437.7	[100,1000,1600]
