# Supplementary material for: Impact of measurement method on interobserver variability of apparent diffusion coefficient of lesions in prostate MRI
Source: PLoS One. 2022 May 23;17(5):e0268829. doi: 10.1371/journal.pone.0268829 (PMC9126398; doi:10.1371/journal.pone.0268829)
Supplement: S2 File — (XLSX) [file pone.0268829.s002.xlsx]

## Sheet: ReadingSession_1
ADC values
Lesion No	Computed calculated ADC value by 9 pixels	Mean value of readers value (x axis)	Difference of ADC value measured by each reader from the mean value (y axis)
1	1076.22	1084.5	-42.996	-50.496	-34.496	-40.496	-67.496	253.504	-2.496	22.074	-12.496	-24.606
2	747.778	932.956	556.044	-88.956	-53.956	-140.956	-36.956	152.044	-181.956	-17.126	-149.956	-38.226
3	702.444	817.579	-147.579	111.421	-19.579	-117.579	-148.579	337.421	-134.579	222.781	28.421	-132.149
4	730.333	796.201	85.099	-58.201	-42.201	-51.201	-62.201	64.799	-50.201	215.259	-50.201	-50.951
5	519.444	736.263	-10.763	-38.263	-42.263	-52.263	-74.263	499.737	-194.263	-40.783	10.737	-57.613
6	923.556	924.972	-49.172	-44.972	-8.972	4.028	-73.972	213.028	31.028	-47.802	42.028	-65.222
7	942.667	960.565	-25.665	-21.565	-21.565	-21.565	-59.565	190.435	25.435	-33.065	-21.565	-11.315
8	664.222	768.306	-13.206	26.694	-57.306	-22.306	-38.306	197.694	-50.306	-11.256	-52.306	20.604
9	572	726.643	-70.043	19.357	-47.643	-45.643	-12.643	165.357	-1.643	-26.443	16.357	2.987
10	1043.89	1118.09	42.906	16.906	-75.094	16.286	-188.094	164.906	-144.094	50.446	53.906	61.926
11	944.111	1013.24	-0.344	8.756	-73.244	-18.244	-55.244	136.756	14.756	-20.114	1.756	5.166
12	689.111	797.164	19.536	-36.164	-23.164	-69.164	-45.164	354.836	-39.164	7.106	-57.164	-111.494
13	918.111	935.2	-39.2	-57.2	-40.2	-42.2	-62.2	305.8	-68.2	6.3	-7.2	4.3
14	642.889	701.455	103.345	61.545	-24.455	-174.855	-17.455	119.545	-32.455	106.095	-63.455	-77.855
15	629.556	805.218	9.782	-18.218	-52.218	-107.968	-9.218	250.782	-75.218	7.032	-11.218	6.462
16	725	797.516	-55.116	2.484	-1.516	49.364	-39.516	63.484	-62.516	-19.266	68.484	-5.886
17	682.444	793.929	41.371	-75.929	-87.929	-64.549	48.071	260.071	-138.929	88.621	-51.929	-18.869
18	460	570.48	-29.48	-28.48	-66.48	-62.1	-27.48	131.52	45.52	17.24	-36.48	56.22
19	735.667	795.266	-38.366	-2.266	-50.266	-47.886	1.734	176.734	-59.266	51.654	-12.266	-19.806
20	465	738.43	213.57	140.57	-265.43	139.37	-273.43	420.57	-214.43	228.57	-297.43	-91.93
21	837.778	929.579	-17.979	-15.579	16.421	-23.889	-3.579	40.421	-11.579	20.961	-9.579	4.381
22	728.444	774.032	-15.232	-54.032	-38.032	-44.432	-36.032	226.968	-45.032	-32.112	-23.032	60.968
23	869.667	905.788	27.212	2.212	-32.788	-41.158	-19.788	76.212	-26.788	-3.358	-4.788	23.032
24	690.556	823.197	-42.997	-97.197	-47.197	-95.847	-112.197	133.803	145.803	4.913	134.803	-23.887
25	908.333	1054.42	-23.425	-12.425	-71.425	-135.855	-6.425	168.575	-13.425	18.905	22.575	52.925
26	1062.89	1119.29	-16.988	-66.288	-87.288	-79.158	-84.288	513.712	-57.288	-62.658	-29.288	-30.468
27	897.889	1069.62	-21.625	-33.625	-21.625	-40.625	-40.625	267.375	-116.625	-16.625	19.375	4.625
28	724.111	828.35	-48.85	-60.35	-96.35	-52.45	-7.35	342.65	-71.35	92.42	-61.35	-37.02
29	742.333	772.878	-2.478	-16.878	-138.878	21.922	-9.878	125.122	-3.878	-9.878	11.122	23.702
30	566.778	751.433	-19.933	-1.433	-26.433	-146.803	0.567	138.567	-123.433	180.217	9.567	-10.883
31	718	755.816	-28.616	-48.816	-20.816	-28.636	-20.816	242.184	-15.816	-8.736	-34.816	-35.116
32	935.111	981.399	17.401	121.601	-80.399	-25.069	-82.399	253.601	-26.399	24.961	-123.399	-79.899
33	343.667	392.024	1.376	-28.024	-16.024	-37.024	-39.024	159.976	-9.024	0.856	-27.024	-6.064
34	610	664.788	-51.788	-24.788	-43.788	-9.498	-22.788	249.212	-42.788	6.802	-50.788	-9.788
35	645.667	602.231	-18.331	-36.231	-14.231	-15.991	-25.231	116.769	7.769	11.289	-25.231	-0.581
36	839.111	875	15	-9	-63	-25.4	-22	54	108	21.5	-68	-11.1
37	982.667	979.68	-2.18	-13.68	-43.68	-35.18	-1.68	325.32	-5.68	-80.68	-74.68	-67.88
38	488.889	593.14	21.76	-18.14	-51.14	-28.59	7.66	221.86	-48.14	-40.38	-55.14	-9.75
39	392.667	643.574	-137.074	17.426	-142.574	-95.124	-154.574	176.426	-101.574	206.986	150.426	79.656
40	505.889	540.811	-17.711	-26.811	-12.811	-26.521	-32.811	157.189	-21.811	-8.251	-12.811	2.349
average	732.622	821.776	4.18162	-13.8759	-53.0009	-45.8814	-48.8809	211.224	-45.3009	28.3614	-21.3509	-15.4764
SD	186.927	165.371	106.945	51.325	47.8072	55.7728	58.8859	112.002	73.6348	79.7096	71.9256	46.6998
ROI size
Lesion No		Mean ROI size	ROI size used by each reader
1		6.25	11.1	2.4	3.9	4.2	1.4	20	2.4	5.1	6.3	5.7
2		14	16.1	2.7	14.7	3.1	6.2	50	3.4	18.9	11	13.9
3		23.81	13.8	16.5	11.8	6.4	3.7	120	4.9	38.7	18	4.3
4		17.74	14.8	5.9	10.9	15.5	11	60	15.5	14.7	20	9.1
5		32.81	17.9	15.4	15.8	8.8	12.6	190	9.9	16.8	26	14.9
6		4.26	7.3	1.6	3.4	3.9	1.5	10	3.6	4.3	3.2	3.8
7		5.85	6.4	3.2	6.2	5.3	2.7	10	9.9	4.2	4.6	6
8		32.41	23.5	5.9	17.9	19.1	13.7	150	13.6	21.7	34	24.7
9		46.88	12.9	5.3	15.6	23.4	14.2	290	13.7	30.5	39	24.2
10		29.13	17.9	11.3	6	6.3	4.4	130	8.7	21.8	40	44.9
11		27.35	17.9	10.4	6	9.2	6.6	100	11.3	63.1	26	23
12		16.41	12.9	2.4	5.5	7.1	6.6	90	9.3	16.5	8.8	5
13		10.88	9.2	3.3	5.2	5.9	4.6	50	6.8	10.7	7.3	5.8
14		18.01	15.4	4.5	15.1	15.5	8	80	10.8	18.9	6.9	5
15		14.85	12.9	3.2	16.7	7.9	5.9	60	10.8	8.9	8	14.2
16		9.51	9.2	2.3	5.2	6.9	5.9	40	4	3.9	9	8.7
17		20.33	20.1	3.8	9.6	7.5	5.1	95	6.8	28.4	13.5	13.5
18		41.97	29.8	11.1	25.9	23.4	17	180	16.3	27.6	25	63.6
19		15.51	9.2	4.5	6.3	7.8	7.9	70	10.4	12.6	10	16.4
20		9.7	7.4	3.3	7.7	4.8	6	40	14	4.9	5.6	3.3
21		104.68	62.3	29.9	117.5	15.4	24.7	350	17.6	122.4	100	207
22		27.9	15.5	4.5	11	11.1	11.9	140	8.5	11	13.7	51.8
23		18.69	13.2	13.3	8.3	7.8	14.4	48	10.4	20.5	20.6	30.4
24		18.13	5.9	4.2	7.6	12.1	6.5	90	8.7	12.8	12.9	20.6
25		18.73	9.2	4.5	5.9	7.4	6.1	100	5.4	14.2	16.7	17.9
26		12.58	7.6	4.5	2.9	6.1	3.1	70	7.7	6.4	9.8	7.7
27		11.62	4.5	2.3	5.7	2.4	3.5	70	7.6	8.3	3.9	8
28		27.14	9.4	4.2	8.4	8.1	4.8	120	9.5	87.6	6.3	13.1
29		18.47	7.8	3.3	5.1	11	6.4	110	7.6	9.5	8.6	15.4
30		15.76	9.4	3.3	13	7.4	7.7	50	19.6	17.3	19.9	10
31		15.37	7.9	5.3	8.9	9.4	9.1	80	11.2	10.2	3.5	8.2
32		16.89	4.2	5.9	1.6	4.5	3.7	80	12	43.6	8.8	4.6
33		36.6	15.5	13.3	18.3	15.1	11.4	160	47.6	17.7	14.6	52.5
34		26.85	11.1	5.9	13.1	14.7	16.2	160	12.2	17.7	6.6	11
35		31.73	20.6	9.7	19	20.6	17.4	110	39.5	33.3	11.1	36.1
36		13.11	4.3	9.5	2	5.3	6.7	70	5.3	10.9	3.7	13.4
37		6.19	4.3	3.3	2.7	3.9	3.9	30	5.3	3.2	1.8	3.5
38		18.34	5.4	10.1	8.8	20.1	11.2	80	9.2	12.3	6.6	19.7
39		50.66	7.9	26.9	9.8	25.3	13.8	210	19.2	76.9	26.3	90.5
40		36.03	15.5	18.1	25.8	18.5	9.3	170	24.3	25.2	15.9	37.7
average		23.0783	13.18	7.525	12.62	10.455	8.42	103.325	11.8625	23.33	15.8375	24.2275
SD		17.3227	9.81329	6.4888	18.0471	6.26394	5.0873	70.9617	8.8062	24.663	16.7385	35.0907

## Sheet: ReadingSession_2
ADC values
Lesion No	Computed calculated ADC value by 9 pixels	Mean value of readers value (x axis)	Difference of ADC value measured by each reader from the mean value (y axis)
1	1076.22	1062.02	7.584	-10.016	7.984	20.984	21.984	19.984	19.984	-30.016	-79.016	20.544
2	747.778	844.62	15.38	-66.62	-4.62	33.48	-172.62	153.38	33.38	33.48	-84.62	59.38
3	702.444	738.16	28.74	-4.16	-36.16	31.24	-53.16	72.84	-5.16	-9.86	-53.16	28.84
4	730.333	781.14	-38.54	7.86	-35.14	-46.34	-36.14	6.86	-42.14	128.86	-47.14	101.86
5	519.444	694.95	59.95	-0.95	-2.95	-27.85	-24.95	257.05	-150.95	-14.45	-46.95	-47.95
6	923.556	1001.53	-9.73	-10.53	2.47	-52.63	2.47	210.47	2.47	-60.93	-86.53	2.47
7	942.667	949.4	-6.7	38.6	4.6	6.2	-30.4	38.6	-6.4	-30.7	-7.4	-6.4
8	664.222	707.72	59.88	27.28	6.28	52.58	12.28	-14.72	-43.72	5.58	-69.72	-35.72
9	572	677.58	-1.08	20.42	25.42	39.72	28.42	-15.58	28.42	-54.58	-56.58	-14.58
10	1043.89	1083.9	67.1	80.1	48.1	56.1	-14.9	-192.9	-192.9	60.1	56.1	33.1
11	944.111	979.08	44.62	-18.08	3.92	7.02	15.92	38.92	-35.08	3.92	-43.08	-18.08
12	689.111	740.56	13.34	-11.56	22.44	33.34	-9.56	63.44	-46.56	-46.76	-47.56	29.44
13	918.111	976.25	-3.45	68.75	6.75	6.75	6.75	6.75	-64.25	-15.55	-15.25	2.75
14	642.889	676.53	92.67	-25.53	-16.53	111.47	-33.53	-15.53	-20.53	-33.43	-25.53	-33.53
15	629.556	679.98	95.32	24.02	-84.98	-85.48	-51.98	21.02	-40.98	44.02	-39.98	119.02
16	725	815.17	24.13	27.83	-75.17	-24.27	37.83	23.83	27.83	-2.67	-62.17	22.83
17	682.444	754.58	100.02	40.42	-42.58	61.72	-72.58	61.42	-100.58	-42.68	38.42	-43.58
18	460	529.81	45.79	-11.81	10.19	-32.81	0.19	-29.81	-47.81	-5.31	8.19	63.19
19	735.667	758.58	68.02	2.42	-9.58	-15.18	30.42	29.42	-61.58	-60.78	14.42	2.42
20	465	704.24	372.46	157.76	-232.24	219.36	-239.24	225.76	-239.24	157.86	-230.24	-192.24
21	837.778	905.43	44.47	-10.43	-13.43	-7.63	-2.43	8.57	-12.43	7.17	-43.43	29.57
22	728.444	738.64	-10.14	-10.64	11.36	3.56	-9.64	11.36	-9.64	20.06	3.36	-9.64
23	869.667	882.53	14.17	5.47	-3.53	-14.03	-3.53	43.47	-13.53	-3.43	-12.53	-12.53
24	690.556	745.43	-35.63	36.57	-30.43	-14.93	-2.43	81.57	-53.43	56.57	-36.43	-1.43
25	908.333	980.76	29.54	-14.76	-32.76	-33.26	70.24	94.24	43.24	-49.96	-72.76	-33.76
26	1062.89	1080.11	56.99	-18.11	-18.11	-35.11	-17.11	55.89	2.89	3.89	-14.11	-17.11
27	897.889	1076.7	17.3	-4.7	-4.7	31.3	-28.7	-103.7	66.3	-4.7	36.3	-4.7
28	724.111	759.88	11.42	17.12	-35.88	49.42	-5.88	-3.88	-27.88	-27.68	46.12	-22.88
29	742.333	752.38	31.82	31.62	7.62	31.02	20.62	26.62	-68.38	20.82	45.62	-147.38
30	566.778	706.06	48.44	186.94	-99.06	-74.86	-99.06	32.94	-109.06	23.84	44.94	44.94
31	718	729.53	-7.43	-9.53	-11.53	-9.13	-19.53	24.47	4.47	14.27	-11.53	25.47
32	935.111	957.8	-2.6	84.2	-39.8	94.2	-18.8	-96.8	-19.8	37	-18.8	-18.8
33	343.667	375.04	-12.44	-12.04	1.96	24.46	-12.04	4.96	-25.04	24.26	3.96	1.96
34	610	629.63	-2.33	12.37	-23.63	12.37	2.37	0.37	-8.63	-19.63	-8.63	35.37
35	645.667	572.35	-6.25	12.65	-8.35	12.55	8.65	-2.35	-1.35	-7.85	-0.35	-7.35
36	839.111	862.45	21.55	7.55	-4.45	-64.65	118.55	87.55	16.55	-50.75	-121.45	-10.45
37	982.667	984.31	-16.41	84.69	20.69	-0.41	-16.31	-4.31	-17.31	-18.01	-16.31	-16.31
38	488.889	523.48	-9.88	20.52	40.52	-20.68	-15.48	57.52	-35.48	29.92	-51.48	-15.48
39	392.667	506.5	173.6	-24.5	-65.5	-31.8	-30.5	3.5	18.5	10.7	-8.5	-45.5
40	505.889	518.99	-18.29	-7.99	-12.99	53.91	5.01	15.01	-10.99	-6.69	-10.99	-5.99
average	732.622	786.095	34.0851	18.0801	-18.0949	10.0426	-15.9699	32.4551	-31.1699	2.1476	-28.1199	-3.4559
SD	186.927	177.119	69.2211	47.7516	46.6703	54.9348	57.4985	80.7891	60.2058	45.4394	52.59	53.4338
ROI size
Lesion No		Mean ROI size	ROI size used by each reader
1		6.39	6.1	6.9	6.5	6.6	6.4	6.8	6.3	6	6.2	6.1
2		9.43	9.6	9.1	9.6	9.8	9.6	9.2	9	9	9.5	9.9
3		6.4	6.3	6.4	6.7	7.2	6.2	5.9	6.2	6.6	6.1	6.4
4		9.47	9.8	9.4	9.4	10.4	9.1	9.4	9	10	9.2	9
5		7.5	7.2	7.5	8	8.3	7.8	6.8	7.2	7.7	7.5	7
6		6.33	6.1	6.2	6.3	7	6.4	6.2	6.1	6.3	6.4	6.3
7		6.42	6.3	6.5	6.4	6.6	6.6	5.9	6	6.3	6.7	6.9
8		9.55	9.6	9.8	9.2	9.9	9.3	9.5	9.1	10	9.1	10
9		6.82	6.9	6.6	6.7	7.6	6.8	7.5	6.9	6.3	6.2	6.7
10		7.58	7.5	7.8	7.1	8.2	7.5	8	7.5	7.5	7.3	7.4
11		9.49	9.3	9.1	9.4	10.3	9.5	9	9.3	10	9	10
12		6.46	6.3	6.4	6.3	6.4	6.7	7	6.2	6.5	6.1	6.7
13		9.36	9.4	9.5	9.3	9.8	9.2	9.5	9.1	9	9.2	9.6
14		9.63	9.4	9.8	9.3	10.6	9.3	11	9.1	9	9.1	9.7
15		6.36	6.3	6.5	6.1	7.2	6.1	6	6.1	6.5	6.1	6.7
16		9.32	9.4	6	9.3	10.6	9.7	11	9	10	9.1	9.1
17		7.48	7.8	7.5	7.6	8.3	7.1	7	7	7.6	7.4	7.5
18		9.77	9.4	9.9	9.3	10.7	9.1	11	9.4	10	9.3	9.6
19		9.3	9.4	9.2	9.3	10.1	9.4	9	9.1	9	9.3	9.2
20		9.64	9.4	9.3	9.6	10.1	9.9	11	9.3	9	9.6	9.2
21		9.61	9.4	9.9	9.2	10.7	9.3	10	9.1	10	9.1	9.4
22		9.45	9.4	9.8	9.4	10.4	9.4	9.2	9.3	9	9.3	9.3
23		9.58	9.3	9.6	9.8	10.2	9.3	11	9.1	9	9.3	9.2
24		6.7	6.3	6.8	6.3	7.8	6.3	8	6.3	6.5	6.5	6.2
25		9.54	9.8	9.7	9.4	9.4	9.2	11	9.2	9	9.5	9.2
26		6.49	6.1	6.5	6	7.2	6.8	7	6.3	6.7	6	6.3
27		9.24	9.3	9	9.4	9.5	9.3	9	9.4	9	9.3	9.2
28		6.62	6.4	6.1	6.3	7.3	6.6	7	7.1	6.3	6.8	6.3
29		9.45	9.4	9.5	9.9	9.9	9.5	9.5	9	9	9.2	9.6
30		9.29	9.8	9.3	9.8	9.8	9.3	8	9.1	9	9.2	9.6
31		6.47	6	6.5	6.4	7.8	6.6	6.2	6	6.3	6.1	6.8
32		9.33	9.3	9.5	9.9	9.5	9.6	8	9.2	9.5	9.7	9.1
33		9.64	9.4	9.8	9.9	10.7	9.6	9.6	9.6	9	9	9.8
34		9.34	9.3	9.6	9.3	10.5	9.4	8.8	9.1	9	9	9.4
35		9.46	9.4	9.8	9.4	10.4	9.6	9	9.2	9	9.2	9.6
36		6.53	6.7	7	6.3	7.3	6.7	6.6	6.1	6.5	6	6.1
37		6.28	6.1	6.3	6.4	6.5	6.6	6	6.1	6.7	6.1	6
38		6.41	6.8	6.1	6.3	7.2	6.3	6	6.2	6.7	6	6.5
39		7.61	7.2	7.9	7.8	8.7	7.7	7.4	6.9	7.5	7.7	7.3
40		9.59	9.4	9.7	9.8	9.8	9.8	9.5	9.3	10	9.3	9.3
average		8.23325	8.1575	8.195	8.21	8.9075	8.215	8.3375	7.9625	8.15	8.0175	8.18
SD		1.43041	1.4951	1.49683	1.50176	1.48313	1.40504	1.68883	1.40634	1.41946	1.43917	1.47565

## Sheet: ReadingSession_3
ADC values
Lesion No	Computed calculated ADC value by 10 percentile	Mean value of readers value (x axis)	Difference of ADC value measured by each reader from the mean value (y axis)
1	1093.1	1121.3	346.7	-68.3	-67.3	-67.3	-23.3	10.7	-67.3	4.7	-0.3	-68.3
2	786.7	832.7	207.3	2.3	-53.7	-44.7	-36.7	41.3	-70.7	-3.7	-17.7	-23.7
3	760.8	826.8	-49.8	79.2	-54.8	-96.8	-59.8	191.2	7.2	48.2	64.2	-128.8
4	727.8	731.8	4.2	-6.8	-4.8	-1.8	-3.8	17.2	-3.8	-3.8	11.2	-7.8
5	665.6	729.1	-45.1	-20.1	-61.1	-33.1	-18.1	141.9	-57.1	-20.1	-14.1	126.9
6	871.1	877.5	3.5	-3.5	-3.5	7.5	0.5	2.5	-5.5	1.5	-0.5	-2.5
7	916	931.4	-8.4	-19.4	-16.4	-18.4	16.6	58.6	-19.4	-15.4	2.6	19.6
8	710.7	703.9	10.1	34.1	1.1	-24.9	-6.9	5.1	-3.9	7.1	6.1	-27.9
9	683.7	684.5	-36.5	11.5	-9.5	-46.5	21.5	-0.5	21.5	-4.5	21.5	21.5
10	1062.5	1051	66	43	50	48	-266	-48	-104	81	68	62
11	982	923.9	38.1	38.1	38.1	37.1	40.1	-118.9	36.1	-192.9	37.1	47.1
12	709.9	750.3	115.7	-73.3	-58.3	-58.3	-40.3	164.7	5.7	-53.3	57.7	-60.3
13	883.6	872	-102	26	-85	6	-48	255	-64	26	71	-85
14	730.5	651.5	36.5	4.5	-13.5	-137.5	32.5	73.5	-16.5	-29.5	58.5	-8.5
15	588.2	626.1	-142.1	47.9	-24.1	-46.1	17.9	93.9	-16.1	31.9	55.9	-19.1
16	723.6	714.7	15.3	-2.7	-83.7	2.3	3.3	11.3	12.3	14.3	15.3	12.3
17	808	743.4	-1.4	-24.4	-22.4	-3.4	5.6	57.6	-36.4	7.6	40.6	-23.4
18	526.9	526	8	2	-21	-5	2	10	-9	2	7	4
19	694.1	734.2	-18.2	-18.2	3.8	-15.2	-8.2	71.8	-18.2	-21.2	28.8	-5.2
20	481.6	584.2	184.8	153.8	-121.2	-76.2	-71.2	73.8	-118.2	226.8	-124.2	-128.2
21	898	896.4	-0.4	-0.4	-2.4	-11.4	4.6	1.6	1.6	1.6	7.6	-2.4
22	797.8	760.7	-29.7	-5.7	-5.7	-4.7	0.3	42.3	-3.7	-1.7	13.3	-4.7
23	878	875.7	-0.7	-6.7	-5.7	-6.7	1.3	13.3	3.3	0.3	-0.7	2.3
24	750.2	742.9	-25.9	-9.9	-20.9	-10.9	-8.9	17.1	-4.9	46.1	20.1	-1.9
25	1000	986.8	-91.8	42.2	46.2	-26.8	18.2	20.2	5.2	-49.8	26.2	10.2
26	1024.4	1067.3	-1.3	1.7	-39.3	-28.3	-22.3	156.7	-16.3	-20.3	-5.3	-25.3
27	876.8	1020.7	23.3	8.3	22.3	6.3	-43.7	27.3	-101.7	25.3	23.3	9.3
28	792	792.9	-3.9	1.1	-53.9	-0.9	7.1	23.1	4.1	11.1	7.1	5.1
29	753.7	732.5	41.5	-20.5	-23.5	-131.5	57.5	45.5	41.5	-3.5	38.5	-45.5
30	593	640.4	-80.4	-19.4	3.6	-17.4	82.6	-52.4	-52.4	34.6	86.6	14.6
31	735.2	742.5	69.5	-15.5	-16.5	-13.5	-15.5	53.5	-14.5	-17.5	-6.5	-23.5
32	902	923.7	-14.7	-15.7	-15.7	-15.7	-14.7	76.3	10.3	27.3	-59.7	22.3
33	371	378.9	-1.9	-7.9	-14.9	-13.9	8.1	27.1	-1.9	-0.9	14.1	-7.9
34	640.3	645.4	-1.4	-21.4	-25.4	1.6	6.6	41.6	-0.4	-4.4	0.6	2.6
35	639.5	584.7	-7.7	-13.7	-13.7	8.3	1.3	33.3	3.3	-2.7	-8.7	0.3
36	856	824	4	11	8	13	35	-27	-20	-8	9	-25
37	946.2	990.3	297.7	-18.3	-90.3	-55.3	-36.3	89.7	-18.3	-48.3	-86.3	-34.3
38	489	491	-3	-2	-32	-21	-14	50	3	2	33	-16
39	678.5	660.5	-124.5	24.5	-17.5	7.5	42.5	8.5	-16.5	72.5	51.5	-48.5
40	563	531.1	-13.1	19.9	-24.1	-13.1	33.9	46.9	-13.1	-21.1	3.9	-20.1
Average	764.775	772.618	16.7075	3.9325	-23.2175	-22.7175	-7.4675	45.1825	-17.9675	3.7325	13.9075	-12.0925
SD	165.075	167.982	97.6812	37.2764	36.1019	38.5027	52.2557	67.311	35.861	55.4786	40.1051	44.5517
